# Supplementary material for: Equine arteritis virus long-term persistence is orchestrated by CD8+ T lymphocyte transcription factors, inhibitory receptors, and the CXCL16/CXCR6 axis
Source: PLoS Pathog. 2019 Jul 29;15(7):e1007950. doi: 10.1371/journal.ppat.1007950 (PMC6692045; doi:10.1371/journal.ppat.1007950)
Supplement: S1 Table — Pathway analysis was performed using IPA. (XLSX) [file ppat.1007950.s006.xlsx]

## Sheet: Sheet1
S1 Table. Top 25 canonical pathways associated with common upregulated genes. Pathway analysis was performed using IPA.
Ingenuity Canonical Pathways	-log(p-value)	Ratio	z-score	Molecules in dataset
Hepatic Fibrosis / Hepatic Stellate Cell Activation	11.3	0.144	NA	IL1A,FN1,CTGF,KLF6,CCL5,PDGFC,COL16A1,IL1R2,COL1A2,COL6A1,EDN1,HGF,TGFB2,VCAM1,COL6A2,COL12A1,VEGFC,MYH7,IL1R1,MET,MYL9,TLR4,ACTA2,COL6A3,EDNRA,COL4A4,A2M
Calcium Signaling	6.28	0.102	1.897	AKAP5,HDAC9,TRPC1,RYR2,CHP1,TPM1,MYH7,TPM2,CABIN1,MYL9,ACTA2,TRPV6,CACNA2D1,RYR3,RCAN3,MEF2C,TPM4,CACNA2D3,ACTC1,ATP2B4,GRIA3
Caveolar-mediated Endocytosis Signaling	6.13	0.169	NA	ACTA2,ITGA9,FLNC,FLNA,CAV1,ITGA1,ITGB8,ITGA7,ACTC1,CAVIN1,ITGAL,ITGB3
Agranulocyte Adhesion and Diapedesis	6.12	0.104	NA	IL1A,SELL,VCAM1,FN1,MMP14,GNAI1,MYH7,SDC4,IL1R1,CCL5,IL33,CXCL10,MYL9,HRH1,ACTA2,JAM3,CCL28,PECAM1,ITGA1,ACTC1
ILK Signaling	5.98	0.102	2.357	FN1,LIMS2,VEGFC,VIM,MYH7,ITGB8,PDGFC,ITGB3,MYC,MYL9,FOS,RND3,ACTA2,CFL2,FLNC,FLNA,ARHGEF6,VCL,PPP2R1B,ACTC1
Osteoarthritis Pathway	5.48	0.0943	2.668	SPP1,FN1,CASP12,DCN,VEGFC,SDC4,IL1R1,FZD1,PDGFC,SLC39A8,TLR2,IL1R2,TLR4,DDR2,MEF2C,NAMPT,JAG1,ADAMTS5,LRP1,RBP4
Granulocyte Adhesion and Diapedesis	5.32	0.0994	NA	SELL,VCAM1,IL1A,MMP14,GNAI1,SDC4,CCL5,IL1R1,ITGAL,ITGB3,IL33,CXCL10,IL1R2,HRH1,JAM3,CCL28,PECAM1,ITGA1
GP6 Signaling Pathway	5.15	0.112	3.357	COL6A2,COL12A1,ITGB3,COL16A1,LAMC1,COL1A2,COL6A1,COL6A3,LAMA4,PLCG2,LAMB1,FCER1G,COL4A4,PRKD3,LCP2
Synaptic Long Term Depression	4.95	0.0977	3.153	GUCY1A1,RYR2,GNAI1,GNA14,PLCL2,PLA2G2C,PRKG1,NPR3,PLCG2,RYR3,CACNA2D1,PLCL1,NPR2,PPP2R1B,PRKD3,CACNA2D3,GRIA3
Integrin Signaling	4.72	0.0868	3.5	ARHGAP26,ASAP1,SOS2,TSPAN2,ITGB8,GSN,ITGAL,ITGB3,MYL9,RND3,ACTA2,ITGA9,PLCG2,CAV1,ZYX,ITGA1,VCL,ACTC1,ITGA7
Cellular Effects of Sildenafil (Viagra)	4.62	0.107	NA	GUCY1A1,ADCY3,MYH7,PDE4B,PLCL2,PDE1A,MYL9,PRKG1,ACTA2,PLCG2,ADCY1,PDE5A,PLCL1,ACTC1
Role of Macrophages, Fibroblasts and Endothelial Cells in Rheumatoid Arthritis	4.41	0.0735	NA	IL6ST,IL1A,VCAM1,FN1,CHP1,VEGFC,PLCL2,FZD1,IL1R1,CCL5,PDGFC,IL33,TLR2,MYC,IL1R2,TLR4,FOS,DKK3,PLCG2,SFRP1,PLCL1,PRKD3,LRP1
Gap Junction Signaling	4.31	0.0872	NA	GUCY1A1,ADCY3,SOS2,GNAI1,PLCL2,PRKG1,ACTA2,NPR3,PLCG2,ADCY1,CAV1,PLCL1,NPR2,GJB1,PRKD3,ACTC1,GRIA3
Axonal Guidance Signaling	4.29	0.064	NA	DPYSL2,NTN4,UNC5B,SOS2,EPHA4,GNA14,FZD1,PDGFC,NTNG1,CFL2,ADAM28,ADAM19,PLCL1,ADAMTS5,PRKD3,NRP2,ADAMTS1,CHP1,GNAI1,VEGFC,L1CAM,PLCL2,EPHA3,PLXND1,MET,MYL9,PLCG2,ARHGEF6,NRP1
Role of NFAT in Cardiac Hypertrophy	4.2	0.0822	1.5	IL6ST,AKAP5,HDAC9,SOS2,CHP1,ADCY3,GNAI1,PLCL2,CABIN1,PLCG2,CACNA2D1,ADCY1,TGFB2,RCAN3,MEF2C,PLCL1,CACNA2D3,PRKD3
Protein Kinase A Signaling	3.99	0.0648	1.091	AKAP12,DUSP6,PDE1A,PTPRC,FLNA,RYR3,TGFB2,PTPRZ1,PLCL1,PRKD3,SMPDL3A,AKAP5,PTPRD,RYR2,ADCY3,CHP1,GNAI1,PDE4B,PLCL2,PTPRM,MYL9,FLNC,PLCG2,ADCY1,PDE5A,PTPN22
Acute Phase Response Signaling	3.93	0.0882	2.53	IL6ST,SERPING1,IL1A,FN1,SOS2,SERPINF1,VWF,IL1R1,IL33,C1R,FOS,F8,OSMR,A2M,RBP4
Signaling by Rho Family GTPases	3.89	0.0754	3.5	NEDD4,SEPT4,GNAI1,CDC42EP3,VIM,GNA14,SEPT11,DES,CDH11,MYL9,FOS,CDH2,RND3,ACTA2,CFL2,ARHGEF6,ARHGEF3,CDH13,ACTC1
Glucose and Glucose-1-phosphate Degradation	3.73	0.364	0	PGM3,PGM5,RGN,PGM2
Epithelial Adherens Junction Signaling	3.53	0.089	NA	MET,MYL9,CDH2,ACTA2,SORBS1,HGF,TGFB2,ZYX,MYH7,VCL,MAGI2,ACTC1,PTPRM
Virus Entry via Endocytic Pathways	3.5	0.1	NA	ACTA2,FLNC,FLNA,PLCG2,CAV1,ITGA1,ITGB8,ACTC1,PRKD3,ITGAL,ITGB3
Clathrin-mediated Endocytosis Signaling	3.49	0.0773	NA	STON2,APOB,PICALM,CHP1,VEGFC,ITGB8,PDGFC,ITGB3,FGF13,MET,ACTA2,DAB2,SH3KBP1,ACTC1,FGF7,RBP4
Endothelin-1 Signaling	3.41	0.0789	2.324	GUCY1A1,CASP12,ADCY3,GNAI1,PLCL2,GNA14,PLA2G2C,MYC,FOS,EDN1,PLCG2,ADCY1,EDNRA,PLCL1,PRKD3
Paxillin Signaling	3.4	0.0973	2.236	ACTA2,ITGA9,ARHGEF6,SOS2,ITGA1,ITGB8,VCL,ITGA7,ACTC1,ITGAL,ITGB3
Adrenomedullin signaling pathway	3.31	0.0773	2.84	IL1A,GUCY1A1,SOS2,ADCY3,GNA14,PLCL2,RAMP2,IL33,FOS,PRKG1,NPR3,PLCG2,ADCY1,PLCL1,NPR2
NA, not available
