# Supplementary material for: Equine arteritis virus long-term persistence is orchestrated by CD8+ T lymphocyte transcription factors, inhibitory receptors, and the CXCL16/CXCR6 axis
Source: PLoS Pathog. 2019 Jul 29;15(7):e1007950. doi: 10.1371/journal.ppat.1007950 (PMC6692045; doi:10.1371/journal.ppat.1007950)
Supplement: S2 Table — Target molecules in dataset are depicted. (XLSX) [file ppat.1007950.s007.xlsx]

## Sheet: Sheet1
S2 Table. Transcription factors (TFs) identified by means of upstream regulator analysis performed on Ingenuity Pathway Analysis (IPA) as potential regulators of DEG between long-term and short-term carrier stallions. Target molecules in dataset are depicted.
Upstream Regulator (Transcription factor)	log2 fold-change*	Predicted Activation State	Activation z-score	p-value of overlap	Target molecules in dataset
STAT1	1.895	Activated	6.378	4.21e-30	APOL6,B2M,C1R,C1S,CASP4,CCL2,CCL5,CD274,CIITA,CTSS,CXCL10,CXCL11,CXCL9,DDX60,FASLG,FCER1G,GBP2,GBP5,GBP6,HAVCR2,HERC6,HLA-E,IFI27,IFI35,IFIT1,IFNG,IRF1,IRF9,ITGAX,MX1,NLRC5,OAS2,OASL,PARP9,PSMB8,PSMB9,PSME2,RNF213,SAMHD1,SERPING1,SLFN5,STAT1,STAT2,TAP1,TBX21,TLR8,TNFSF10,TNFSF13B,WARS
IRF1	1.222	Activated	5.151	6.21e-29	B2M,C1R,CCL2,CCL5,CD274,CIITA,CTSS,CXCL10,CXCL11,CXCL16,CYBB,DDX58,FASLG,GBP2,IFI27,IFI35,IFI44L,IFIT1,IFNG,IRF1,IRF4,IRF9,MX1,OAS2,OASL,PIGR,PSMB8,PSMB9,PSME2,SLPI,SPI1,STAT1,STAT2,TAP1,TNFSF10,TNFSF13B
IRF4	2.793	Inhibited	-3.123	1.21e-15	B2M,CD68,CIITA,CTSS,CXCL10,CXCL11,CXCL9,IFNG,IL18RAP,IL7R,INPP5D,IRF1,IRF4,IRF9,ITGAL,PRDM1,PRKCQ,SPP1,STAT1,STAT2,TBX21,TNFSF10,TNFSF13B
ETS1	1.143	NA	1.463	1.21e-14	ARHGDIB,CAV1,CCL2,CCL5,CD27,CD69,CSF1R,ETS1,FASLG,GZMA,GZMK,HSPB8,IFNG,IL7R,ITGAE,ITGB2,ITGB3,ITK,LCK,PRDM1,SLAMF6,SPI1,SPP1,SRGN,TBX21,ZAP70
SPI1	1.61	Activated	3.766	2.34e-14	C1QC,C3AR1,CD180,CD40LG,CD68,CIITA,CSF1R,CTSS,CYBB,FCER1G,IL7R,IRF4,IRF9,ITGA4,ITGA5,ITGB2,LYZ,MRC1,P2RY10,PIK3CG,PSMB8,PSMB9,PTPRC,SPI1,SPP1,VAV1
IRF9	1.449	NA	0.912	2.3e-11	CIITA,CXCL10,IFI27,IFIT1,IFNG,IRF1,MX1,OAS2,STAT1,STAT2,TNFSF10
STAT4	1.608	Activated	3.921	4.78e-10	ACAP1,ARHGAP15,CCL2,CD40LG,CXCL10,DDX58,FCER1G,FSCN1,FYB1,GJA1,IFNG,IL10RA,IL18RAP,IRF1,IRF4,PLAC8,PRDM1,SAT1,SMPDL3A,STAT1,TBX21
NFATC2	1.605	Activated	2.778	1.66e-09	ACP5,BATF,CD3G,CD40LG,CXCL10,FASLG,IFNG,IRF1,IRF4,NR4A1,OASL,PDCD1,PLAT,RGS1,SLAMF6,STAT1,STAT2
TBX21	1.67	NA	1.263	5.88e-08	EOMES,GZMA,HAVCR2,IFNG,IL7R,ITGAE,PRDM1,SPP1,STAT4,TBX21
PRDM1	1.696	Inhibited	-3.173	7.5e-08	ARG2,CD53,CD74,CIITA,GPX5,IFNG,IL18RAP,IRF4,ITGA4,JCHAIN,PDCD1,PIK3AP1,PLAC8,PRDM1,PSMB8,TBX21,TNFSF10,TNFSF13B
EOMES	2.234	NA	1.353	3.36e-06	ACTA2,ACTC1,CAP2,EOMES,FASLG,GZMA,IFNG,PRDM1,PREX1,TFPI2,TNFSF10
NLRC5	1.752	Activated	2.228	2.57e-05	B2M,DDX58,HLA-E,PSMB9,TAP1
IKZF1	1.543	NA	-1.414	3e-05	CD3D,CD8A,FLT3,IFNG,IL7R,LCK,PRKCQ,SLPI,SPI1,TBX21,TYROBP
FOXP3	1.464	NA	-0.989	7.06e-05	CD40LG,FASLG,IFNG,IL7R,IRF4,ITGAE,PDE3B,PRDM1,RGS1
CIITA	2.333	NA	0.905	0.000438	B2M,CD74,FASLG,HLA-DOA,SLC26A3
VAV1	1.607	NA	-----	0.0102	CD69,IFNG,VAV1
*log2 fold-change over short-term carrier group.
NA: no activation state prediction available
