# Supplementary material for: Equine arteritis virus long-term persistence is orchestrated by CD8+ T lymphocyte transcription factors, inhibitory receptors, and the CXCL16/CXCR6 axis
Source: PLoS Pathog. 2019 Jul 29;15(7):e1007950. doi: 10.1371/journal.ppat.1007950 (PMC6692045; doi:10.1371/journal.ppat.1007950)
Supplement: S3 Table — Target and correlated genes obtained from the Ingenuity Knowledgebase (IPA), the Immuno-Navigator database and literature search associated with (A) EOMES, (B) NFATC2, (C) TBX21 and (D) PRDM1. (XLSX) [file ppat.1007950.s008.xlsx]

## Sheet: Sheet1
S3 Table. Target and correlated genes obtained from the Ingenuity Knowledgebase (IPA), the Immuno-Navigator database and literature search associated with (A) EOMES, (B) NFATC2, (C) TBX21 and (D) PRDM1
(A)
Gene symbol	Gene name	Family
BCL6	B-cell lymphoma 6 protein;BCL6;ortholog	transcription regulator
BHLHE22	Class E basic helix-loop-helix protein 22;BHLHE22;ortholog	transcription regulator
CAMK4	Calcium/calmodulin-dependent protein kinase type IV;CAMK4;ortholog	kinase
CCL5	C-C motif chemokine 5;CCL5;ortholog	cytokine
CD160	CD160 antigen;CD160;ortholog	transmembrane receptor
CD2	T-cell surface antigen CD2;CD2;ortholog	transmembrane receptor
CD28	T-cell-specific surface glycoprotein CD28;CD28;ortholog	transmembrane receptor
CD3D	T-cell surface glycoprotein CD3 delta chain;CD3D;ortholog	transmembrane receptor
CD3E	T-cell surface glycoprotein CD3 epsilon chain;CD3E;ortholog	transmembrane receptor
CD3G	T-cell surface glycoprotein CD3 gamma chain;CD3G;ortholog	transmembrane receptor
CD5	T-cell surface glycoprotein CD5;CD5;ortholog	transmembrane receptor
CD6	T-cell differentiation antigen CD6;CD6;ortholog	transmembrane receptor
CD69	Early activation antigen CD69;CD69;ortholog	transmembrane receptor
CD7	T-cell antigen CD7;CD7;ortholog	transmembrane receptor
CD8A	T-cell surface glycoprotein CD8 alpha chain;CD8A;ortholog	transmembrane receptor
CDKN1A	Cyclin-dependent kinase inhibitor 1;CDKN1A;ortholog	kinase
CER1	Cerberus;CER1;ortholog	cytokine
CHRNA7	Neuronal acetylcholine receptor subunit alpha-7;CHRNA7;ortholog	transmembrane receptor
CREBBP	CREB-binding protein;CREBBP;ortholog	transcription regulator
CTBP2	C-terminal-binding protein 2;CTBP2;ortholog	transcription regulator
CTNNB1	Catenin beta-1;CTNNB1;ortholog	transcription regulator
CXCR3	C-X-C chemokine receptor type 3;CXCR3;ortholog	G-protein coupled receptor
CXCR6	C-X-C chemokine receptor type 6;CXCR6;ortholog	G-protein coupled receptor
CYFIP2	Cytoplasmic FMR1-interacting protein 2;CYFIP2;ortholog
ELF5	ETS-related transcription factor Elf-5;ELF5;ortholog	transcription regulator
EOMES	Eomesodermin homolog;EOMES;ortholog	transcription regulator
ETS1	Protein C-ets-1;ETS1;ortholog	transcription regulator
EZH2	Histone-lysine N-methyltransferase EZH2;EZH2;ortholog	transcription regulator
FAM46C	Protein FAM46C;FAM46C;ortholog
FASLG	Tumor necrosis factor ligand superfamily member 6;FASLG;ortholog	transmembrane receptor
FOXA2	Hepatocyte nuclear factor 3-beta;FOXA2;ortholog	transcription regulator
FOXC1	Forkhead box protein C1;FOXC1;ortholog	transcription regulator
FOXO1	Forkhead box protein O1;FOXO1;ortholog	transcription regulator
FOXP3	Forkhead box protein P3;FOXP3;ortholog	transcription regulator
GATA3	Trans-acting T-cell-specific transcription factor GATA-3;GATA3;ortholog	transcription regulator
GMNN	Geminin;GMNN;ortholog	transcription regulator
GPR174	Probable G-protein coupled receptor 174;GPR174;ortholog	transmembrane receptor
GRAP2	GRB2-related adapter protein 2;GRAP2;ortholog
GSC	Homeobox protein goosecoid;GSC;ortholog	transcription regulator
GZMA	Granzyme A;GZMA;ortholog	peptidase
GZMK	Granzyme K;GZMK;ortholog	peptidase
HOXA10	Homeobox protein Hox-A10;HOXA10;ortholog	transcription regulator
HOXA13	Homeobox protein Hox-A13;HOXA13;ortholog	transcription regulator
HOXA9	Homeobox protein Hox-A9;HOXA9;ortholog	transcription regulator
HOXB1	Homeobox protein Hox-B1;HOXB1;ortholog	transcription regulator
ICOS	Inducible T-cell costimulator;ICOS;ortholog	transmembrane receptor
ID2	DNA-binding protein inhibitor ID-2;ID2;ortholog	transcription regulator
ID3	DNA-binding protein inhibitor ID-3;ID3;ortholog	transcription regulator
IFNG	Interferon gamma;IFNG;ortholog	cytokine
IKZF1	DNA-binding protein Ikaros;IKZF1;ortholog	transcription regulator
IKZF3	Zinc finger protein Aiolos;IKZF3;ortholog	transcription regulator
IL12B	Interleukin-12 subunit beta;IL12B;ortholog	cytokine
IL15	Interleukin-15;IL15;ortholog	cytokine
IL18RAP	Interleukin-18 receptor accessory protein;IL18RAP;ortholog	transmembrane receptor
IL2	Interleukin-2;IL2;ortholog	cytokine
IL21	Interleukin-21;IL21;ortholog	cytokine
IL27	Interleukin-27 subunit alpha;IL27;ortholog	cytokine
IL2RB	Interleukin-2 receptor subunit beta;IL2RB;ortholog	transmembrane receptor
IL4	Interleukin-4;IL4;ortholog	cytokine
IL5	Interleukin-5;IL5;ortholog	cytokine
IL6	Interleukin-6;IL6;ortholog	cytokine
IL7R	Interleukin-7 receptor subunit alpha;IL7R;ortholog	transmembrane receptor
INPP4B	Type II inositol 3,4-bisphosphate 4-phosphatase;INPP4B;ortholog	phosphatase
ITGA2	Integrin alpha-2;ITGA2;ortholog	transmembrane receptor
ITK	Tyrosine-protein kinase ITK/TSK;ITK;ortholog	kinase
KAT5	Histone acetyltransferase KAT5;KAT5;ortholog	transcription regulator
KDR	Vascular endothelial growth factor receptor 2;KDR;ortholog	kinase
KLF4	Krueppel-like factor 4;KLF4;ortholog	transcription regulator
KLRA7	Killer cell lectin-like receptor, subfamily A, member 7	transmembrane receptor
KLRC2	NKG2-C type II integral membrane protein;KLRC2;ortholog	transmembrane receptor
KLRC3	NKG2-E type II integral membrane protein;KLRC3;ortholog	transmembrane receptor
KLRC4	NKG2-F type II integral membrane protein;KLRC4;ortholog	transmembrane receptor
KLRK1	NKG2-D type II integral membrane protein;KLRK1;ortholog	transmembrane receptor
LAT	Linker for activation of T-cells family member 1;LAT;ortholog
LCK	Tyrosine-protein kinase Lck;LCK;ortholog	kinase
LHX1	LIM/homeobox protein Lhx1;LHX1;ortholog	transcription regulator
LHX9	LIM/homeobox protein Lhx9;LHX9;ortholog	transcription regulator
MAP2K6	Dual specificity mitogen-activated protein kinase kinase 6;MAP2K6;ortholog	kinase
MAPK8	Mitogen-activated protein kinase 8;MAPK8;ortholog	kinase
MEOX1	Homeobox protein MOX-1;MEOX1;ortholog	transcription regulator
MESP1	Mesoderm posterior protein 1;MESP1;ortholog	transcription regulator
MIXL1	Homeobox protein MIXL1;MIXL1;ortholog	transcription regulator
MMP17	Matrix metalloproteinase-17;MMP17;ortholog	peptidase
MTOR	Serine/threonine-protein kinase mTOR;MTOR;ortholog	kinase
MYC	Myc proto-oncogene protein;MYC;ortholog	transcription regulator
MYOM2	Myomesin-2;MYOM2;ortholog
NANOG	Homeobox protein NANOG;NANOG;ortholog	transcription regulator
NCOA1	Nuclear receptor coactivator 1;NCOA1;ortholog	transcription regulator
NCOA3	Nuclear receptor coactivator 3;NCOA3;ortholog	transcription regulator
NELL2,NRP2	Protein kinase C-binding protein NELL2;NELL2;ortholog
NFATC2	Nuclear factor of activated T-cells, cytoplasmic 2;NFATC2;ortholog	transcription regulator
NFIL3	Nuclear factor interleukin-3-regulated protein;NFIL3;ortholog	transcription regulator
NFKBIA	NF-kappa-B inhibitor alpha;NFKBIA;ortholog	transcription regulator
NHLH1	Helix-loop-helix protein 1;NHLH1;ortholog	transcription regulator
NHLH2	Helix-loop-helix protein 2;NHLH2;ortholog	transcription regulator
NLRC3	Protein NLRC3;NLRC3;ortholog	receptor
NRP2	Neuropilin-2;NRP2;ortholog	kinase
PAX6	Paired box protein Pax-6;PAX6;ortholog	transcription regulator
PCED1B	PC-esterase domain-containing protein 1B;PCED1B;ortholog
PDGFRA	Platelet-derived growth factor receptor alpha;PDGFRA;ortholog	kinase
PFDN1	Prefoldin subunit 1;PFDN1;ortholog	transcription regulator
PITX1	Pituitary homeobox 1;PITX1;ortholog	transcription regulator
PITX2	Pituitary homeobox 2;PITX2;ortholog	transcription regulator
PLXNA4	Plexin-A4;PLXNA4;ortholog	transmembrane receptor
POU5F1	POU domain, class 5, transcription factor 1;POU5F1;ortholog	transcription regulator
PRDM1	PR domain zinc finger protein 1;PRDM1;ortholog	transcription regulator
PRKCQ	Protein kinase C theta type;PRKCQ;ortholog	kinase
PTPRCAP	Protein tyrosine phosphatase receptor type C-associated protein;PTPRCAP;ortholog
RASGRP1	RAS guanyl-releasing protein 1;RASGRP1;ortholog
RB1	Retinoblastoma-associated protein;RB1;ortholog	transcription regulator
RELA	Transcription factor p65;RELA;ortholog	transcription regulator
RHOH	Rho-related GTP-binding protein RhoH;RHOH;ortholog
RNF2	E3 ubiquitin-protein ligase RING2;RNF2;ortholog	transcription regulator
ROBO2	Roundabout homolog 2;ROBO2;ortholog	transmembrane receptor
RUNX3	Runt-related transcription factor 3;RUNX3;ortholog	transcription regulator
SATB2	DNA-binding protein SATB2;SATB2;ortholog	transcription regulator
SH2D1A	SH2 domain-containing protein 1A;SH2D1A;ortholog
SLAMF6	SLAM family member 6;SLAMF6;ortholog
SLFN5	Schlafen family member 5;SLFN5;ortholog
SOX1	Transcription factor SOX-1;SOX1;ortholog	transcription regulator
SOX17	Transcription factor SOX-17;SOX17;ortholog	transcription regulator
SOX2	Transcription factor SOX-2;SOX2;ortholog	transcription regulator
SOX3	Transcription factor SOX-3;SOX3;ortholog	transcription regulator
SOX4	Transcription factor SOX-4;SOX4;ortholog	transcription regulator
STAT3	Signal transducer and activator of transcription 3;STAT3;ortholog	transcription regulator
STAT4	Signal transducer and activator of transcription 4;STAT4;ortholog	transcription regulator
STAT5A	Signal transducer and activator of transcription 5A;STAT5A;ortholog	transcription regulator
SYTL2	Synaptotagmin-like protein 2;SYTL2;ortholog
TBR1	T-box brain protein 1;TBR1;ortholog	transcription regulator
TBX21	T-box transcription factor TBX21;TBX21;ortholog	transcription regulator
TBX6	T-box transcription factor TBX6;TBX6;ortholog	transcription regulator
TBXT	Bra, Brachy, BRACHYURY, brachyury, T-box transcription factor T, BraT, cou, D17Mit170, Low, Lr, me75, SAVA, T, T brachyury transcription factor, T-box transcription factor T, T1, TFT, Tl2, Tl3	transcription regulator
TCF4	Transcription factor 4;TCF4;ortholog	transcription regulator
Tcf7	Transcription factor 7;TCF7;ortholog	transcription regulator
TCF7L1	Transcription factor 7-like 1;TCF7L1;ortholog	transcription regulator
TEAD4	Transcriptional enhancer factor TEF-3;TEAD4;ortholog	transcription regulator
TESPA1	Protein TESPA1;TESPA1;ortholog
TFAP2C	Transcription factor AP-2 gamma;TFAP2C;ortholog	transcription regulator
THEMIS	Protein THEMIS;THEMIS;ortholog
TNFSF10	Tumor necrosis factor ligand superfamily member 10;TNFSF10;ortholog	cytokine
TRAF3IP3	TRAF3-interacting JNK-activating modulator;TRAF3IP3;ortholog
TRAT1	T-cell receptor-associated transmembrane adapter 1;TRAT1;ortholog
TSHZ1	Teashirt homolog 1;TSHZ1;ortholog	transcription regulator
TXK	Tyrosine-protein kinase TXK;TXK;ortholog	kinase
UBASH3A	Ubiquitin-associated and SH3 domain-containing protein A;UBASH3A;ortholog
ZAP70	Tyrosine-protein kinase ZAP-70;ZAP70;ortholog	kinase
ZBTB7B	Zinc finger and BTB domain-containing protein 7B;ZBTB7B;ortholog	transcription regulator
ZCCHC12	Zinc finger CCHC domain-containing protein 12;ZCCHC12;ortholog	transcription regulator
ZIC2	Zinc finger protein ZIC 2;ZIC2;ortholog	transcription regulator
ZNF217	Zinc finger protein 217;ZNF217;ortholog	transcription regulator
ZNF831	Zinc finger protein 831;ZNF831;ortholog	transcription regulator
(B)
Gene symbol	Gene name	Family
ADNP	Activity-dependent neuroprotector homeobox protein;ADNP;ortholog	transcription regulator
AKT1	RAC-alpha serine/threonine-protein kinase;AKT1;ortholog	kinase
ALDH18A1	Delta-1-pyrroline-5-carboxylate synthase;ALDH18A1;ortholog	kinase
Ap1	Transcription factor AP-1;JUN;ortholog	complex
ARID1A	AT-rich interactive domain-containing protein 1A;ARID1A;ortholog	transcription regulator
ARNT2	Aryl hydrocarbon receptor nuclear translocator 2;ARNT2;ortholog	transcription regulator
ATF7	Cyclic AMP-dependent transcription factor ATF-7;ATF7;ortholog	transcription regulator
ATM	Serine-protein kinase ATM;ATM;ortholog	kinase
BATF	Basic leucine zipper transcriptional factor ATF-like;BATF;ortholog	transcription regulator
BCL11B	B-cell lymphoma/leukemia 11B;BCL11B;ortholog	transcription regulator
BICD1	Protein bicaudal D homolog 1;BICD1;ortholog
BTAF1	TATA-binding protein-associated factor 172;BTAF1;ortholog	transcription regulator
BTK	Tyrosine-protein kinase BTK;BTK;ortholog	kinase
CAMK4	Calcium/calmodulin-dependent protein kinase type IV;CAMK4;ortholog	kinase
CARD11	Caspase recruitment domain-containing protein 11;CARD11;ortholog
CBX1	Chromobox protein homolog 1;CBX1;ortholog	transcription regulator
CBX3	Chromobox protein homolog 3;CBX3;ortholog	transcription regulator
CBX5	Chromobox protein homolog 5;CBX5;ortholog	transcription regulator
CCL3L3	C-C motif chemokine 3-like 1;CCL3L1;ortholog	cytokine
CCL5	C-C motif chemokine 5;CCL5;ortholog	cytokine
CCNB1	G2/mitotic-specific cyclin-B1;CCNB1;ortholog	kinase
CCNE1	G1/S-specific cyclin-E1;CCNE1;ortholog	transcription regulator
CD2	T-cell surface antigen CD2;CD2;ortholog	transmembrane receptor
CD27	CD27 antigen;CD27;ortholog	transmembrane receptor
CD28	T-cell-specific surface glycoprotein CD28;CD28;ortholog	transmembrane receptor
CD3D	T-cell surface glycoprotein CD3 delta chain;CD3D;ortholog	transmembrane receptor
CD3E	T-cell surface glycoprotein CD3 epsilon chain;CD3E;ortholog	transmembrane receptor
CD3G	T-cell surface glycoprotein CD3 gamma chain;CD3G;ortholog	transmembrane receptor
CD40	Tumor necrosis factor receptor superfamily member 5;CD40;ortholog	transmembrane receptor
CD40LG	CD40 ligand;CD40LG;ortholog	cytokine
CD5	T-cell surface glycoprotein CD5;CD5;ortholog	transmembrane receptor
CD6	T-cell differentiation antigen CD6;CD6;ortholog	transmembrane receptor
CD69	Early activation antigen CD69;CD69;ortholog	transmembrane receptor
CD7	T-cell antigen CD7;CD7;ortholog	transmembrane receptor
CDK4	Cyclin-dependent kinase 4;CDK4;ortholog	kinase
CDKN1A	Cyclin-dependent kinase inhibitor 1;CDKN1A;ortholog	kinase
CDKN1B	Cyclin-dependent kinase inhibitor 1B;CDKN1B;ortholog	kinase
CEBPA	CCAAT/enhancer-binding protein alpha;CEBPA;ortholog	transcription regulator
CEBPB	CCAAT/enhancer-binding protein beta;CEBPB;ortholog	transcription regulator
CEBPE	CCAAT/enhancer-binding protein epsilon;CEBPE;ortholog	transcription regulator
CHEK1	Serine/threonine-protein kinase Chk1;CHEK1;ortholog	kinase
CITED2	Cbp/p300-interacting transactivator 2;CITED2;ortholog	transcription regulator
CLEC7A	C-type lectin domain family 7 member A;CLEC7A;ortholog	transmembrane receptor
CMPK2	UMP-CMP kinase 2, mitochondrial;CMPK2;ortholog	kinase
CREB1	Cyclic AMP-responsive element-binding protein 1;CREB1;ortholog	transcription regulator
CREBBP	CREB-binding protein;CREBBP;ortholog	transcription regulator
CSF2	Granulocyte-macrophage colony-stimulating factor;CSF2;ortholog	cytokine
CSNK1A1	Casein kinase I isoform alpha;CSNK1A1;ortholog	kinase
CSNK1D	Casein kinase I isoform delta;CSNK1D;ortholog	kinase
CSNK1E	Casein kinase I isoform epsilon;CSNK1E;ortholog	kinase
CTLA4	Cytotoxic T-lymphocyte protein 4;CTLA4;ortholog	transmembrane receptor
CXCL10	C-X-C motif chemokine 10;CXCL10;ortholog	cytokine
Cxcl11	C-X-C motif chemokine 11;CXCL11;ortholog	cytokine
CXCL3	C-X-C motif chemokine 3;CXCL3;ortholog	cytokine
CXCL8	Interleukin-8;CXCL8;ortholog	cytokine
CXCR3	C-X-C chemokine receptor type 3;CXCR3;ortholog	G-protein coupled receptor
CYFIP2	Cytoplasmic FMR1-interacting protein 2;CYFIP2;ortholog
DAXX	Death domain-associated protein 6;DAXX;ortholog	transcription regulator
DEK	Protein DEK;DEK;ortholog	transcription regulator
DGKA	Diacylglycerol kinase alpha;DGKA;ortholog	kinase
DOCK10	Dedicator of cytokinesis protein 10;DOCK10;ortholog
DYRK2	Dual specificity tyrosine-phosphorylation-regulated kinase 2;DYRK2;ortholog	kinase
E2F5	Transcription factor E2F5;E2F5;ortholog	transcription regulator
EDN1	Endothelin-1;EDN1;ortholog	cytokine
EEF2	Elongation factor 2;EEF2;ortholog	translation regulator
EGR1	Early growth response protein 1;EGR1;ortholog	transcription regulator
EGR2	E3 SUMO-protein ligase EGR2;EGR2;ortholog	transcription regulator
EGR3	Early growth response protein 3;EGR3;ortholog	transcription regulator
EOMES	Eomesodermin homolog;EOMES;ortholog	transcription regulator
EP300	Histone acetyltransferase p300;EP300;ortholog	transcription regulator
ETS1	Protein C-ets-1;ETS1;ortholog	transcription regulator
ETV6	Transcription factor ETV6;ETV6;ortholog	transcription regulator
F2R	Proteinase-activated receptor 1;F2R;ortholog
FAM46C	Protein FAM46C;FAM46C;ortholog
FAS	Tumor necrosis factor receptor superfamily member 6;FAS;ortholog	transmembrane receptor
FASLG	Tumor necrosis factor ligand superfamily member 6;FASLG;ortholog	transmembrane receptor
FCER2	Low affinity immunoglobulin epsilon Fc receptor;FCER2;ortholog	transmembrane receptor
FHL1	Four and a half LIM domains protein 1;FHL1;ortholog
FLT1	Vascular endothelial growth factor receptor 1;FLT1;ortholog	kinase
FOS	Proto-oncogene c-Fos;FOS;ortholog	transcription regulator
FOXK1	Forkhead box protein K1;FOXK1;ortholog	transcription regulator
FOXK1	Forkhead box protein K2;FOXK2;ortholog	transcription regulator
FOXL2	Forkhead box protein L2;FOXL2;ortholog	transcription regulator
FOXP3	Forkhead box protein P3;FOXP3;ortholog	complex
GATA2	Endothelial transcription factor GATA-2;GATA2;ortholog	transcription regulator
GATA3	Trans-acting T-cell-specific transcription factor GATA-3;GATA3;ortholog	transcription regulator
GATA4	Transcription factor GATA-4;GATA4;ortholog	transcription regulator
GATAD2A	Transcriptional repressor p66-alpha;GATAD2A;ortholog	transcription regulator
GATAD2B	Transcriptional repressor p66-beta;GATAD2B;ortholog	transcription regulator
GSK3B	Glycogen synthase kinase-3 beta;GSK3B;ortholog	kinase
GTF2H2	General transcription factor IIH subunit 2;GTF2H2;ortholog	transcription regulator
GTF3C4	General transcription factor 3C polypeptide 4;GTF3C4;ortholog	transcription regulator
GTF3C5	General transcription factor 3C polypeptide 5;GTF3C5;ortholog	transcription regulator
GZMA	Granzyme A;GZMA;ortholog	peptidase
GZMK	Granzyme K;GZMK;ortholog	peptidase
HAND2	Heart- and neural crest derivatives-expressed protein 2;HAND2;ortholog	transcription regulator
HDAC1	Histone deacetylase 1;HDAC1;ortholog	transcription regulator
HELZ2	Helicase with zinc finger domain 2;HELZ2;ortholog	transcription regulator
HIRA	Protein HIRA;HIRA;ortholog	transcription regulator
HIST2H4A	Histone H4;HIST1H4A;ortholog
HLTF	Helicase-like transcription factor;HLTF;ortholog	transcription regulator
HMGA1	High mobility group protein HMG-I/HMG-Y;HMGA1;ortholog	transcription regulator
HSF1	Heat shock factor protein 1;HSF1;ortholog	transcription regulator
ICOS	Inducible T-cell costimulator;ICOS;ortholog	transmembrane receptor
IFI16	Gamma-interferon-inducible protein 16;IFI16;ortholog	transcription regulator
IFNB1	Interferon beta;IFNB1;ortholog	cytokine
IFNG	Interferon gamma;IFNG;ortholog	cytokine
IKZF1	DNA-binding protein Ikaros;IKZF1;ortholog	transcription regulator
IKZF2	Zinc finger protein Helios;IKZF2;ortholog	transcription regulator
IKZF3	Zinc finger protein Aiolos;IKZF3;ortholog	transcription regulator
IL10	Interleukin-10;IL10;ortholog	cytokine
IL12A	Interleukin-12 subunit alpha;IL12A;ortholog	cytokine
IL12RB2	Interleukin-12 receptor subunit beta-2;IL12RB2;ortholog	transmembrane receptor
IL13	Interleukin-13;IL13;ortholog	cytokine
IL15	Interleukin-15;IL15;ortholog	cytokine
IL15RA	Interleukin-15 receptor subunit alpha;IL15RA;ortholog	transmembrane receptor
IL17A	Interleukin-17A;IL17A;ortholog	cytokine
IL17F	Interleukin-17F;IL17F;ortholog	cytokine
IL18	Interleukin-18;IL18;ortholog	cytokine
IL1B	Interleukin-1 beta;IL1B;ortholog	cytokine
IL2	Interleukin-2;IL2;ortholog	cytokine
IL21	Interleukin-21;IL21;ortholog	cytokine
IL22	Interleukin-22;IL22;ortholog	cytokine
IL2RA	Interleukin-2 receptor subunit alpha;IL2RA;ortholog	transmembrane receptor
Il3	Interleukin-3;IL3;ortholog	cytokine
Il31	Interleukin-31;IL31;ortholog	cytokine
IL4	Interleukin-4;IL4;ortholog	cytokine
IL5	Interleukin-5;IL5;ortholog	cytokine
IL6	Interleukin-6;IL6;ortholog	cytokine
IL7R	Interleukin-7 receptor subunit alpha;IL7R;ortholog	transmembrane receptor
IL9	Interleukin-9;IL9;ortholog	cytokine
INPP4B	Type II inositol 3,4-bisphosphate 4-phosphatase;INPP4B;ortholog	phosphatase
IRAK1	Interleukin-1 receptor-associated kinase 1;IRAK1;ortholog	kinase
IRF1	Interferon regulatory factor 1;IRF1;ortholog	transcription regulator
IRF2BP1	Interferon regulatory factor 2-binding protein 1;IRF2BP1;ortholog	transcription regulator
IRF2BP2	Interferon regulatory factor 2-binding protein 2;IRF2BP2;ortholog	transcription regulator
IRF4	Interferon regulatory factor 4;IRF4;ortholog	transcription regulator
IRF5	Interferon regulatory factor 5;IRF5;ortholog	transcription regulator
IRF7	Interferon regulatory factor 7;IRF7;ortholog	transcription regulator
ITGA6	Integrin alpha-6;ITGA6;ortholog	transmembrane receptor
ITGB4	Integrin beta-4;ITGB4;ortholog	transmembrane receptor
ITGB7	Integrin beta-7;ITGB7;ortholog	transmembrane receptor
ITK	Tyrosine-protein kinase ITK/TSK;ITK;ortholog	kinase
JARID2	Protein Jumonji;JARID2;ortholog	transcription regulator
JUN,Ap1	Transcription factor AP-1;JUN;ortholog	transcription regulator
JUNB	Transcription factor jun-B;JUNB;ortholog	transcription regulator
JUND	Transcription factor jun-D;JUND;ortholog	transcription regulator
LAT	Linker for activation of T-cells family member 1;LAT;ortholog
LCK	Tyrosine-protein kinase Lck;LCK;ortholog	kinase
LEF1	Lymphoid enhancer-binding factor 1;LEF1;ortholog	transcription regulator
LITAF	Lipopolysaccharide-induced tumor necrosis factor-alpha factor;LITAF;ortholog	transcription regulator
LMO4	LIM domain transcription factor LMO4;LMO4;ortholog	transcription regulator
LRRK2	Leucine-rich repeat serine/threonine-protein kinase 2;LRRK2;ortholog	kinase
LY9	T-lymphocyte surface antigen Ly-9;LY9;ortholog	transmembrane receptor
MAF	Transcription factor Maf;MAF;ortholog	transcription regulator
MAFG	Transcription factor MafG;MAFG;ortholog	transcription regulator
MAFK	Transcription factor MafK;MAFK;ortholog	transcription regulator
MAP2K6	Dual specificity mitogen-activated protein kinase kinase 6;MAP2K6;ortholog	kinase
Map3k7	Mitogen-activated protein kinase kinase kinase 7;MAP3K7;ortholog	kinase
MAP3K8	Mitogen-activated protein kinase kinase kinase 8;MAP3K8;ortholog	kinase
MAPK1	Mitogen-activated protein kinase 1;MAPK1;ortholog	kinase
MAPK14	Mitogen-activated protein kinase 14;MAPK14;ortholog	kinase
MAPK3	MAP kinase-activated protein kinase 3;MAPKAPK3;ortholog	kinase
MAPK3	Mitogen-activated protein kinase 3;MAPK3;ortholog	kinase
MAPK8	Mitogen-activated protein kinase 8;MAPK8;ortholog	kinase
MAPK9	Mitogen-activated protein kinase 9;MAPK9;ortholog	transcription regulator
MDM2	E3 ubiquitin-protein ligase Mdm2;MDM2;ortholog	transcription regulator
MEF2A	Myocyte-specific enhancer factor 2A;MEF2A;ortholog	transcription regulator
MEF2C	Myocyte-specific enhancer factor 2C;MEF2C;ortholog	transcription regulator
MEF2D	Myocyte-specific enhancer factor 2D;MEF2D;ortholog	kinase
MERTK	Tyrosine-protein kinase Mer;MERTK;ortholog	complex
MITF	Microphthalmia-associated transcription factor;MITF;ortholog	transcription regulator
MTA1	Metastasis-associated protein MTA1;MTA1;ortholog	transcription regulator
MTA2	Metastasis-associated protein MTA2;MTA2;ortholog	transcription regulator
MYC	Myc proto-oncogene protein;MYC;ortholog	transcription regulator
MYOCD	Myocardin;MYOCD;ortholog	transcription regulator
NELL2	Protein kinase C-binding protein NELL2;NELL2;ortholog
NFATC1	Nuclear factor of activated T-cells, cytoplasmic 1;NFATC1;ortholog	transcription regulator
NFATC2	Nuclear factor of activated T-cells, cytoplasmic 2;NFATC2;ortholog	transcription regulator
NFATC3	Nuclear factor of activated T-cells, cytoplasmic 3;NFATC3;ortholog	transcription regulator
NFKBIZ	NF-kappa-B inhibitor zeta;NFKBIZ;ortholog	transcription regulator
NFYB	Nuclear transcription factor Y subunit beta;NFYB;ortholog	transcription regulator
NFYC	Nuclear transcription factor Y subunit gamma;NFYC;ortholog	transcription regulator
NGFR	Tumor necrosis factor receptor superfamily member 16;NGFR;ortholog	transmembrane receptor
NLRC3	Protein NLRC3;NLRC3;ortholog
NMI	N-myc-interactor;NMI;ortholog	transcription regulator
NOTCH4	Neurogenic locus notch homolog protein 4;NOTCH4;ortholog	transcription regulator
P2RY10	Putative P2Y purinoceptor 10;P2RY10;ortholog
PCED1B	PC-esterase domain-containing protein 1B;PCED1B;ortholog
PIM1	Serine/threonine-protein kinase pim-1;PIM1;ortholog	kinase
PLK1	Serine/threonine-protein kinase PLK1;PLK1;ortholog	kinase
PLK2	Serine/threonine-protein kinase PLK2;PLK2;ortholog	kinase
PML	Protein PML;PML;ortholog	transcription regulator
POU3F2	POU domain, class 3, transcription factor 2;POU3F2;ortholog	transcription regulator
PPARGC1A	Peroxisome proliferator-activated receptor gamma coactivator 1-alpha;PPARGC1A;ortholog	transcription regulator
PPM1K	Protein phosphatase 1K, mitochondrial;PPM1K;ortholog	phosphatase
PRKCQ	Protein kinase C theta type;PRKCQ;ortholog	kinase
PRKCZ	Protein kinase C zeta type;PRKCZ;ortholog	kinase
PRKDC	DNA-dependent protein kinase catalytic subunit;PRKDC;ortholog	kinase
PTPRCAP	Protein tyrosine phosphatase receptor type C-associated protein;PTPRCAP;ortholog
RASGRP1	RAS guanyl-releasing protein 1;RASGRP1;ortholog
RB1	Retinoblastoma-associated protein;RB1;ortholog	transcription regulator
RCAN1	Calcipressin-1;RCAN1;ortholog	transcription regulator
RCOR1	REST corepressor 1;RCOR1;ortholog	transcription regulator
REL	Proto-oncogene c-Rel;REL;ortholog	transcription regulator
RHOH	Rho-related GTP-binding protein RhoH;RHOH;ortholog
RIPK2	Receptor-interacting serine/threonine-protein kinase 2;RIPK2;ortholog	kinase
RUNX1	Runt-related transcription factor 1;RUNX1;ortholog	transcription regulator
SATB1	DNA-binding protein SATB1;SATB1;ortholog	transcription regulator
SCAI	Protein SCAI;SCAI;ortholog	transcription regulator
SELE	E-selectin;SELE;ortholog	transmembrane receptor
SH2D1A	SH2 domain-containing protein 1A;SH2D1A;ortholog
SIM1	Single-minded homolog 1;SIM1;ortholog	transcription regulator
SLAMF1	Signaling lymphocytic activation molecule;SLAMF1;ortholog	transmembrane receptor
SLAMF6	SLAM family member 6;SLAMF6;ortholog	transmembrane receptor
SLFN5	Schlafen family member 5;SLFN5;ortholog
SMAD3	Mothers against decapentaplegic homolog 3;SMAD3;ortholog	transcription regulator
SMARCA4	Transcription activator BRG1;SMARCA4;ortholog	transcription regulator
SMARCA5	SWI/SNF-related matrix-associated actin-dependent regulator of chromatin subfamily A member 5;SMARCA5;ortholog	transcription regulator
SMARCC1	SWI/SNF complex subunit SMARCC1;SMARCC1;ortholog	transcription regulator
SMARCC2	SWI/SNF complex subunit SMARCC2;SMARCC2;ortholog	transcription regulator
SMARCD1	SWI/SNF-related matrix-associated actin-dependent regulator of chromatin subfamily D member 1;SMARCD1;ortholog	transcription regulator
SMARCD2	SWI/SNF-related matrix-associated actin-dependent regulator of chromatin subfamily D member 2;SMARCD2;ortholog	transcription regulator
SMARCE1	SWI/SNF-related matrix-associated actin-dependent regulator of chromatin subfamily E member 1;SMARCE1;ortholog	transcription regulator
SP1	Transcription factor Sp1;SP1;ortholog	transcription regulator
SRC	Proto-oncogene tyrosine-protein kinase Src;SRC;ortholog	kinase
SRF	Serum response factor;SRF;ortholog	transcription regulator
STAT1	Signal transducer and activator of transcription 1-alpha/beta;STAT1;ortholog	transcription regulator
STAT2	Signal transducer and activator of transcription 2;STAT2;ortholog	transcription regulator
STAT3	Signal transducer and activator of transcription 3;STAT3;ortholog	transcription regulator
STAT4	Signal transducer and activator of transcription 4;STAT4;ortholog	transcription regulator
STAT5A	Signal transducer and activator of transcription 5A;STAT5A;ortholog	transcription regulator
STAT5B	Signal transducer and activator of transcription 5B;STAT5B;ortholog	transcription regulator
STAT6	Signal transducer and activator of transcription 6;STAT6;ortholog	transcription regulator
SUPT5H	Transcription elongation factor SPT5;SUPT5H;ortholog	transcription regulator
SUPT6H	Transcription elongation factor SPT6;SUPT6H;ortholog	transcription regulator
SYTL2	Synaptotagmin-like protein 2;SYTL2;ortholog
TAF4	Transcription initiation factor TFIID subunit 4;TAF4;ortholog	transcription regulator
TAF9	Transcription initiation factor TFIID subunit 9;TAF9;ortholog	transcription regulator
TBP	TATA-box-binding protein;TBP;ortholog	transcription regulator
TBX5	T-box transcription factor TBX5;TBX5;ortholog	transcription regulator
TCF12	Transcription factor 12;TCF12;ortholog	transcription regulator
TCF4	Transcription factor 4;TCF4;ortholog	transcription regulator
TESPA1	Protein TESPA1;TESPA1;ortholog
TFAM	Transcription factor A, mitochondrial;TFAM;ortholog	transcription regulator
TFAP4	Transcription factor AP-4;TFAP4;ortholog	transcription regulator
TGFBR1	TGF-beta receptor type-1;TGFBR1;ortholog	kinase
THEMIS	Protein THEMIS;THEMIS;ortholog
TLE4	Transducin-like enhancer protein 4;TLE4;ortholog	transcription regulator
TLK1	Serine/threonine-protein kinase tousled-like 1;TLK1;ortholog	kinase
TLK2	Serine/threonine-protein kinase tousled-like 2;TLK2;ortholog	kinase
TLR3	Toll-like receptor 3;TLR3;ortholog	transmembrane receptor
TLR4	Toll-like receptor 4;TLR4;ortholog	transmembrane receptor
TMEM156	Transmembrane protein 156;TMEM156;ortholog
TNF	Tumor necrosis factor;TNF;ortholog	cytokine
TNFSF11	Tumor necrosis factor ligand superfamily member 11;TNFSF11;ortholog	cytokine
TNFSF8	Tumor necrosis factor ligand superfamily member 8;TNFSF8;ortholog	cytokine
TP53	Cellular tumor antigen p53;TP53;ortholog	transcription regulator
TP53BP1	Tumor suppressor p53-binding protein 1;TP53BP1;ortholog	transcription regulator
TPM2	Tropomyosin beta chain;TPM2;ortholog
TRAT1	T-cell receptor-associated transmembrane adapter 1;TRAT1;ortholog
TRRAP	Transformation/transcription domain-associated protein;TRRAP;ortholog	transcription regulator
TSC22D1	TSC22 domain family protein 1;TSC22D1;ortholog	transcription regulator
TUFM	Elongation factor Tu, mitochondrial;TUFM;ortholog	translation regulator
UBASH3A	Ubiquitin-associated and SH3 domain-containing protein A;UBASH3A;ortholog
UHRF1	E3 ubiquitin-protein ligase UHRF1;UHRF1;ortholog	transcription regulator
VRK2	Serine/threonine-protein kinase VRK2;VRK2;ortholog	kinase
WNT5A	Protein Wnt-5a;WNT5A;ortholog	cytokine
YWHAB	14-3-3 protein beta/alpha;YWHAB;ortholog	transcription regulator
ZAP70	Tyrosine-protein kinase ZAP-70;ZAP70;ortholog	kinase
ZBTB32	Zinc finger and BTB domain-containing protein 32;ZBTB32;ortholog	transcription regulator
ZMYM2	Zinc finger MYM-type protein 2;ZMYM2;ortholog	kinase
ZNF131	Zinc finger protein 131;ZNF131;ortholog	transcription regulator
ZNF148	Zinc finger protein 148;ZNF148;ortholog	transcription regulator
ZNF217	Zinc finger protein 217;ZNF217;ortholog	transcription regulator
ZNF24	Zinc finger protein 24;ZNF24;ortholog	transcription regulator
ZNF384	Zinc finger protein 384;ZNF384;ortholog	transcription regulator
ZNF831	Zinc finger protein 831;ZNF831;ortholog	transcription regulator
(C)
Gene symbol	Gene name	Family
ABL1	Tyrosine-protein kinase ABL1;ABL1;ortholog	kinase
ALX4	Homeobox protein aristaless-like 4;ALX4;ortholog	transcription regulator
ARID5A	AT-rich interactive domain-containing protein 5A;ARID5A;ortholog	transcription regulator
BACH2	Transcription regulator protein BACH2;BACH2;ortholog	transcription regulator
BCL11B	B-cell lymphoma/leukemia 11B;BCL11B;ortholog	transcription regulator
BCL6	B-cell lymphoma 6 protein;BCL6;ortholog	transcription regulator
CARD11	Caspase recruitment domain-containing protein 11;CARD11;ortholog
CBFB	Core-binding factor subunit beta;CBFB;ortholog	transcription regulator
CCL3L3	C-C motif chemokine 3-like 1;CCL3L1;ortholog	cytokine
CCL5	C-C motif chemokine 5;CCL5;ortholog	cytokine
CCR4	C-C chemokine receptor type 4;CCR4;ortholog	G-protein coupled receptor
CD160	CD160 antigen;CD160;ortholog	transmembrane receptor
CD2	T-cell surface antigen CD2;CD2;ortholog	transmembrane receptor
CD28	T-cell-specific surface glycoprotein CD28;CD28;ortholog	transmembrane receptor
CD3D	T-cell surface glycoprotein CD3 delta chain;CD3D;ortholog	transmembrane receptor
CD3E	T-cell surface glycoprotein CD3 epsilon chain;CD3E;ortholog	transmembrane receptor
CD3G	T-cell surface glycoprotein CD3 gamma chain;CD3G;ortholog	transmembrane receptor
CD4	T-cell surface glycoprotein CD4;CD4;ortholog	transmembrane receptor
CD40	Tumor necrosis factor receptor superfamily member 5;CD40;ortholog	transmembrane receptor
CD6	T-cell differentiation antigen CD6;CD6;ortholog	transmembrane receptor
CD69	Early activation antigen CD69;CD69;ortholog	transmembrane receptor
CD7	T-cell antigen CD7;CD7;ortholog	transmembrane receptor
CD80	T-lymphocyte activation antigen CD80;CD80;ortholog	transmembrane receptor
CD8A	T-cell surface glycoprotein CD8 alpha chain;CD8A;ortholog	transmembrane receptor
CDK6	Cyclin-dependent kinase 6;CDK6;ortholog	kinase
CREBBP	CREB-binding protein;CREBBP;ortholog	transcription regulator
CX3CR1	CX3C chemokine receptor 1;CX3CR1;ortholog	G-protein coupled receptor
CXCR3	C-X-C chemokine receptor type 3;CXCR3;ortholog	G-protein coupled receptor
CXCR5	C-X-C chemokine receptor type 5;CXCR5;ortholog	G-protein coupled receptor
CXCR6	C-X-C chemokine receptor type 6;CXCR6;ortholog	G-protein coupled receptor
CYFIP2	Cytoplasmic FMR1-interacting protein 2;CYFIP2;ortholog
DLX1	Homeobox protein DLX-1;DLX1;ortholog	transcription regulator
DOK1	Docking protein 1;DOK1;ortholog	kinase
EBI3	Interleukin-27 subunit beta;EBI3;ortholog	cytokine
EGR2	E3 SUMO-protein ligase EGR2;EGR2;ortholog	transcription regulator
EOMES	Eomesodermin homolog;EOMES;ortholog	transcription regulator
EP300	Histone acetyltransferase p300;EP300;ortholog	transcription regulator
ETS1	Protein C-ets-1;ETS1;ortholog	transcription regulator
EZH2	Histone-lysine N-methyltransferase EZH2;EZH2;ortholog	transcription regulator
FAM46C	Protein FAM46C;FAM46C;ortholog
FASLG	Tumor necrosis factor ligand superfamily member 6;FASLG;ortholog	transmembrane receptor
FOXA1	Hepatocyte nuclear factor 3-alpha;FOXA1;ortholog	transcription regulator
FOXO1	Forkhead box protein O1;FOXO1;ortholog	transcription regulator
GATA3	Trans-acting T-cell-specific transcription factor GATA-3;GATA3;ortholog	transcription regulator
GPR174	Probable G-protein coupled receptor 174;GPR174;ortholog
GRAP2	GRB2-related adapter protein 2;GRAP2;ortholog
GSC	Homeobox protein goosecoid;GSC;ortholog	transcription regulator
GZMA	Granzyme A;GZMA;ortholog	peptidase
GZMB	Granzyme B;GZMB;ortholog	peptidase
GZMK	Granzyme K;GZMK;ortholog	peptidase
HLX	H2.0-like homeobox protein;HLX;ortholog	transcription regulator
HOXC11	Homeobox protein Hox-C11;HOXC11;ortholog	transcription regulator
ICOS	Inducible T-cell costimulator;ICOS;ortholog	transmembrane receptor
IFNA2	Interferon alpha-2;IFNA2;ortholog	cytokine
IFNG	Interferon gamma;IFNG;ortholog	cytokine
IFNGR1	Interferon gamma receptor 1;IFNGR1;ortholog	transmembrane receptor
IKZF1	DNA-binding protein Ikaros;IKZF1;ortholog	transcription regulator
IKZF3	Zinc finger protein Aiolos;IKZF3;ortholog	transcription regulator
IL10	Interleukin-10;IL10;ortholog	cytokine
IL12RB1	Interleukin-12 receptor subunit beta-1;IL12RB1;ortholog	transmembrane receptor
IL12RB2	Interleukin-12 receptor subunit beta-2;IL12RB2;ortholog	transmembrane receptor
IL13	Interleukin-13;IL13;ortholog	cytokine
IL15	Interleukin-15;IL15;ortholog	cytokine
IL17A	Interleukin-17A;IL17A;ortholog	cytokine
IL17D	Interleukin-17D;IL17D;ortholog	cytokine
IL18	Interleukin-18;IL18;ortholog	cytokine
IL18RAP	Interleukin-18 receptor accessory protein;IL18RAP;ortholog	transmembrane receptor
IL1B	Interleukin-1 beta;IL1B;ortholog	cytokine
IL1RL1	Interleukin-1 receptor-like 1;IL1RL1;ortholog	transmembrane receptor
IL2	Interleukin-2;IL2;ortholog	cytokine
IL21	Interleukin-21;IL21;ortholog	cytokine
IL22	Interleukin-22;IL22;ortholog	cytokine
IL23	interleukin 23	complex
IL23R	Interleukin-23 receptor;IL23R;ortholog	transmembrane receptor
IL27	Interleukin-27 subunit alpha;IL27;ortholog	cytokine
IL27RA	Interleukin-27 receptor subunit alpha;IL27RA;ortholog	transmembrane receptor
IL2RB	Interleukin-2 receptor subunit beta;IL2RB;ortholog	transmembrane receptor
IL4	Interleukin-4;IL4;ortholog	cytokine
IL5	Interleukin-5;IL5;ortholog	cytokine
IL6	Interleukin-6;IL6;ortholog	cytokine
IL6R	Interleukin-6 receptor subunit alpha;IL6R;ortholog	transmembrane receptor
IL6ST	Interleukin-6 receptor subunit beta;IL6ST;ortholog	transmembrane receptor
IL7R	Interleukin-7 receptor subunit alpha;IL7R;ortholog	transmembrane receptor
IRF4	Interferon regulatory factor 4;IRF4;ortholog	transcription regulator
ITGB2	Integrin beta-2;ITGB2;ortholog	transmembrane receptor
ITK	Tyrosine-protein kinase ITK/TSK;ITK;ortholog	kinase
JAK3	Tyrosine-protein kinase JAK3;JAK3;ortholog	kinase
JUND	Transcription factor jun-D;JUND;ortholog	transcription regulator
KLF10	Krueppel-like factor 10;KLF10;ortholog	transcription regulator
KLRA7	Killer cell lectin-like receptor, subfamily A, member 7	transmembrane receptor
KLRK1	NKG2-D type II integral membrane protein;KLRK1;ortholog	transmembrane receptor
LAT	Linker for activation of T-cells family member 1;LAT;ortholog
LCK	Tyrosine-protein kinase Lck;LCK;ortholog	kinase
LTA	Lymphotoxin-alpha;LTA;ortholog	cytokine
MAP3K8	Mitogen-activated protein kinase kinase kinase 8;MAP3K8;ortholog	kinase
MAPK1	Mitogen-activated protein kinase 1;MAPK1;ortholog	kinase
MAPK11	Mitogen-activated protein kinase 11;MAPK11;ortholog	kinase
MAPK14	Mitogen-activated protein kinase 14;MAPK14;ortholog	kinase
MAPK8	Mitogen-activated protein kinase 8;MAPK8;ortholog	kinase
MED1	Mediator of RNA polymerase II transcription subunit 1;MED1;ortholog	transcription regulator
MTOR	Serine/threonine-protein kinase mTOR;MTOR;ortholog	kinase
MYOM2	Myomesin-2;MYOM2;ortholog
NELL2	Protein kinase C-binding protein NELL2;NELL2;ortholog
NFATC1	Nuclear factor of activated T-cells, cytoplasmic 1;NFATC1;ortholog	transcription regulator
NFE2L2	Nuclear factor erythroid 2-related factor 2;NFE2L2;ortholog	transcription regulator
NFKB1	Nuclear factor NF-kappa-B p105 subunit;NFKB1;ortholog	transcription regulator
NLRC3	Protein NLRC3;NLRC3;ortholog
PAX9	Paired box protein Pax-9;PAX9;ortholog	transcription regulator
PIM1	Serine/threonine-protein kinase pim-1;PIM1;ortholog	kinase
PIM2	Serine/threonine-protein kinase pim-2;PIM2;ortholog	kinase
PIM3	Serine/threonine-protein kinase pim-3;PIM3;ortholog	kinase
PRDM1	PR domain zinc finger protein 1;PRDM1;ortholog	transcription regulator
PRKCQ	Protein kinase C theta type;PRKCQ;ortholog	kinase
PSMB10	Proteasome subunit beta type-10;PSMB10;ortholog	peptidase
PTGDR2	Prostaglandin D2 receptor 2;PTGDR2;ortholog	G-protein coupled receptor
PTPRCAP	Protein tyrosine phosphatase receptor type C-associated protein;PTPRCAP;ortholog
RASGRP1	RAS guanyl-releasing protein 1;RASGRP1;ortholog
REL	Proto-oncogene c-Rel;REL;ortholog	transcription regulator
RELA	Transcription factor p65;RELA;ortholog	transcription regulator
RELB	Transcription factor RelB;RELB;ortholog	transcription regulator
RHOH	Rho-related GTP-binding protein RhoH;RHOH;ortholog
RUNX1	Runt-related transcription factor 1;RUNX1;ortholog	transcription regulator
RUNX3	Runt-related transcription factor 3;RUNX3;ortholog	transcription regulator
SELL	L-selectin;SELL;ortholog	transmembrane receptor
SH2D1A	SH2 domain-containing protein 1A;SH2D1A;ortholog
SIN3A	Paired amphipathic helix protein Sin3a;SIN3A;ortholog	transcription regulator
SLAMF1	Signaling lymphocytic activation molecule;SLAMF1;ortholog	transmembrane receptor
SLAMF6	SLAM family member 6;SLAMF6;ortholog
SLFN5	Schlafen family member 5;SLFN5;ortholog
SMAD3	Mothers against decapentaplegic homolog 3;SMAD3;ortholog	transcription regulator
SMAD4	Mothers against decapentaplegic homolog 4;SMAD4;ortholog	transcription regulator
SMARCA2	Probable global transcription activator SNF2L2;SMARCA2;ortholog	transcription regulator
SMARCA4	Transcription activator BRG1;SMARCA4;ortholog	transcription regulator
SMARCB1	SWI/SNF-related matrix-associated actin-dependent regulator of chromatin subfamily B member 1;SMARCB1;ortholog	transcription regulator
SMARCC2	SWI/SNF complex subunit SMARCC2;SMARCC2;ortholog	transcription regulator
SP1	Transcription factor Sp1;SP1;ortholog	transcription regulator
SPP1	Osteopontin;SPP1;ortholog	cytokine
STAT1,Stat1	Signal transducer and activator of transcription 1-alpha/beta;STAT1;ortholog	transcription regulator
STAT3	Signal transducer and activator of transcription 3;STAT3;ortholog	transcription regulator
STAT4	Signal transducer and activator of transcription 4;STAT4;ortholog	transcription regulator
STAT5A	Signal transducer and activator of transcription 5A;STAT5A;ortholog	transcription regulator
STAT6	Signal transducer and activator of transcription 6;STAT6;ortholog	transcription regulator
SYTL2	Synaptotagmin-like protein 2;SYTL2;ortholog
TBX21	T-box transcription factor TBX21;TBX21;ortholog	transcription regulator
Tcf7	Transcription factor 7;TCF7;ortholog	transcription regulator
TEAD4	Transcriptional enhancer factor TEF-3;TEAD4;ortholog	transcription regulator
TEC	Tyrosine-protein kinase Tec;TEC;ortholog	kinase
TGFBR2	TGF-beta receptor type-2;TGFBR2;ortholog	kinase
THEMIS	Protein THEMIS;THEMIS;ortholog
TLR2	Toll-like receptor 2;TLR2;ortholog	transmembrane receptor
TLR9	Toll-like receptor 9;TLR9;ortholog	transmembrane receptor
TLX3	T-cell leukemia homeobox protein 3;TLX3;ortholog	transcription regulator
TNF	Tumor necrosis factor;TNF;ortholog	cytokine
TNFRSF1A	Tumor necrosis factor receptor superfamily member 1A;TNFRSF1A;ortholog	transmembrane receptor
TNFSF11	Tumor necrosis factor ligand superfamily member 11;TNFSF11;ortholog	cytokine
TOX2	TOX high mobility group box family member 2;TOX2;ortholog	transcription regulator
TP53	Cellular tumor antigen p53;TP53;ortholog	transcription regulator
TPP2	Tripeptidyl-peptidase 2;TPP2;ortholog	peptidase
TRAF3IP3	TRAF3-interacting JNK-activating modulator;TRAF3IP3;ortholog
TRAT1	T-cell receptor-associated transmembrane adapter 1;TRAT1;ortholog
TWIST1	Twist-related protein 1;TWIST1;ortholog	transcription regulator
TXK	Tyrosine-protein kinase TXK;TXK;ortholog	kinase
USP10	Ubiquitin carboxyl-terminal hydrolase 10;USP10;ortholog	peptidase
ZAP70	Tyrosine-protein kinase ZAP-70;ZAP70;ortholog	kinase
ZBTB7A	Zinc finger and BTB domain-containing protein 7A;ZBTB7A;ortholog	transcription regulator
ZEB2	Zinc finger E-box-binding homeobox 2;ZEB2;ortholog	transcription regulator
ZFPM1	Zinc finger protein ZFPM1;ZFPM1;ortholog	transcription regulator
ZNF831	Zinc finger protein 831;ZNF831;ortholog	transcription regulator
(D)
Gene symbol	Gene name	Family
ADAM8	Disintegrin and metalloproteinase domain-containing protein 8;ADAM8;ortholog	peptidase
AES	Amino-terminal enhancer of split;AES;ortholog	transcription regulator
Ap1	Transcription factor AP-1;JUN;ortholog	complex
ATXN1	Ataxin-1;ATXN1;ortholog	transcription regulator
BACH2	Transcription regulator protein BACH2;BACH2;ortholog	transcription regulator
BCL6	B-cell lymphoma 6 protein;BCL6;ortholog	transcription regulator
BCOR	BCL-6 corepressor;BCOR;ortholog	transcription regulator
BCR	Breakpoint cluster region protein;BCR;ortholog	complex
BMX	Cytoplasmic tyrosine-protein kinase BMX;BMX;ortholog	kinase
BRD4	Bromodomain-containing protein 4;BRD4;ortholog	kinase
BTK	Tyrosine-protein kinase BTK;BTK;ortholog	kinase
CASP3	Caspase-3;CASP3;ortholog	peptidase
CASP9	Caspase-9;CASP9;ortholog	peptidase
CCL2	C-C motif chemokine 2;CCL2;ortholog	cytokine
CCL20	C-C motif chemokine 20;CCL20;ortholog	cytokine
CD19	B-lymphocyte antigen CD19;CD19;ortholog	transmembrane receptor
CD22	B-cell receptor CD22;CD22;ortholog	transmembrane receptor
CD274	Programmed cell death 1 ligand 1;CD274;ortholog	transmembrane receptor
CD28	T-cell-specific surface glycoprotein CD28;CD28;ortholog	transmembrane receptor
CD40	Tumor necrosis factor receptor superfamily member 5;CD40;ortholog	transmembrane receptor
CD40LG	CD40 ligand;CD40LG;ortholog	cytokine
CD70	CD70 antigen;CD70;ortholog	cytokine
CD74	HLA class II histocompatibility antigen gamma chain;CD74;ortholog	transmembrane receptor
CD79A,Iga	B-cell antigen receptor complex-associated protein alpha chain;CD79A;ortholog	transmembrane receptor
CD86	T-lymphocyte activation antigen CD86;CD86;ortholog	transmembrane receptor
CDC37	Hsp90 co-chaperone Cdc37;CDC37;ortholog	kinase
CDX2	Homeobox protein CDX-2;CDX2;ortholog	transcription regulator
CEBPA	CCAAT/enhancer-binding protein alpha;CEBPA;ortholog	transcription regulator
CIITA	MHC class II transactivator;CIITA;ortholog	transcription regulator
CPA4	Carboxypeptidase A4;CPA4;ortholog	peptidase
CSF3	Granulocyte colony-stimulating factor;CSF3;ortholog	cytokine
CTLA4	Cytotoxic T-lymphocyte protein 4;CTLA4;ortholog	transmembrane receptor
CTNNB1	Catenin beta-1;CTNNB1;ortholog	transcription regulator
CTSK	Cathepsin K;CTSK;ortholog	peptidase
CXCL2	C-X-C motif chemokine 2;CXCL2;ortholog	cytokine
CXCL3	C-X-C motif chemokine 3;CXCL3;ortholog	cytokine
CXCL6	C-X-C motif chemokine 6;CXCL6;ortholog	cytokine
DLG1	Disks large homolog 1;DLG1;ortholog	kinase
EBF1	Transcription factor COE1;EBF1;ortholog	transcription regulator
EGR2	E3 SUMO-protein ligase EGR2;EGR2;ortholog	transcription regulator
EHMT2	Histone-lysine N-methyltransferase EHMT2;EHMT2;ortholog	transcription regulator
EIF2AK3	Eukaryotic translation initiation factor 2-alpha kinase 3;EIF2AK3;ortholog	kinase
EOMES	Eomesodermin homolog;EOMES;ortholog	transcription regulator
ERAP1	Endoplasmic reticulum aminopeptidase 1;ERAP1;ortholog	peptidase
ETS1	Protein C-ets-1;ETS1;ortholog	transcription regulator
ETS2	Protein C-ets-2;ETS2;ortholog	transcription regulator
EZH2	Histone-lysine N-methyltransferase EZH2;EZH2;ortholog	transcription regulator
F9	Coagulation factor IX;F9;ortholog	peptidase
FCER2	Low affinity immunoglobulin epsilon Fc receptor;FCER2;ortholog	transmembrane receptor
FGR	Tyrosine-protein kinase Fgr;FGR;ortholog	kinase
FOS	Proto-oncogene c-Fos;FOS;ortholog	transcription regulator
FOSL1	Fos-related antigen 1;FOSL1;ortholog	transcription regulator
FOXO1	Forkhead box protein O1;FOXO1;ortholog	transcription regulator
FOXO3	Forkhead box protein O3;FOXO3;ortholog	transcription regulator
FOXP3	Forkhead box protein P3;FOXP3;ortholog	transcription regulator
GATA4	Transcription factor GATA-4;GATA4;ortholog	transcription regulator
GATA6	Transcription factor GATA-6;GATA6;ortholog	transcription regulator
GMIP	GEM-interacting protein;GMIP;ortholog
GRB2	Growth factor receptor-bound protein 2;GRB2;ortholog	kinase
GTF2I	General transcription factor II-I;GTF2I;ortholog	transcription regulator
Gzmb	Granzyme B;GZMB;ortholog	peptidase
HDAC1	Histone deacetylase 1;HDAC1;ortholog	transcription regulator
HDAC2	Histone deacetylase 2;HDAC2;ortholog	transcription regulator
HDAC3	Histone deacetylase 3;HDAC3;ortholog	transcription regulator
HDAC8	Histone deacetylase 8;HDAC8;ortholog	transcription regulator
HLA-DQA1	HLA class II histocompatibility antigen, DQ alpha 1 chain;HLA-DQA1;ortholog	transmembrane receptor
HLA-DRA	HLA class II histocompatibility antigen, DR alpha chain;HLA-DRA;ortholog	transmembrane receptor
HLX	H2.0-like homeobox protein;HLX;ortholog	transcription regulator
HNF4A	Hepatocyte nuclear factor 4-alpha;HNF4A;ortholog	transcription regulator
ID3	DNA-binding protein inhibitor ID-3;ID3;ortholog	transcription regulator
IFNB1	Interferon beta;IFNB1;ortholog	cytokine
IFNG	Interferon gamma;IFNG;ortholog	cytokine
IFNL1	Interferon lambda-1;IFNL1;ortholog	cytokine
IGF1R	Insulin-like growth factor 1 receptor;IGF1R;ortholog	transmembrane receptor
IGHG1	Immunoglobulin heavy constant gamma 1;IGHG1;ortholog	peptidase
IGHM	Immunoglobulin heavy constant mu;IGHM;ortholog	transmembrane receptor
IKZF3	Zinc finger protein Aiolos;IKZF3;ortholog	transcription regulator
IL10	Interleukin-10;IL10;ortholog	cytokine
IL15	Interleukin-15;IL15;ortholog	cytokine
IL17A	Interleukin-17A;IL17A;ortholog	cytokine
IL18RAP	Interleukin-18 receptor accessory protein;IL18RAP;ortholog	transmembrane receptor
IL1A	Interleukin-1 alpha;IL1A;ortholog	cytokine
IL1B	Interleukin-1 beta;IL1B;ortholog	cytokine
IL2	Interleukin-2;IL2;ortholog	cytokine
IL21	Interleukin-21;IL21;ortholog	cytokine
IL24	Interleukin-24;IL24;ortholog	cytokine
IL27	Interleukin-27 subunit alpha;IL27;ortholog	cytokine
IL27RA	Interleukin-27 receptor subunit alpha;IL27RA;ortholog	transmembrane receptor
IL4	Interleukin-4;IL4;ortholog	cytokine
IL5	Interleukin-5;IL5;ortholog	cytokine
IL6	Interleukin-6;IL6;ortholog	cytokine
IL7R	Interleukin-7 receptor subunit alpha;IL7R;ortholog	transmembrane receptor
IRF2BP2	Interferon regulatory factor 2-binding protein 2;IRF2BP2;ortholog	transcription regulator
IRF4	Interferon regulatory factor 4;IRF4;ortholog	transcription regulator
IRF5	Interferon regulatory factor 5;IRF5;ortholog	transcription regulator
IRF8	Interferon regulatory factor 8;IRF8;ortholog	transcription regulator
ISL1	Insulin gene enhancer protein ISL-1;ISL1;ortholog	transcription regulator
ITGA4	Integrin alpha-4;ITGA4;ortholog	transmembrane receptor
KLF4	Krueppel-like factor 4;KLF4;ortholog	transcription regulator
KLF6	Krueppel-like factor 6;KLF6;ortholog	transcription regulator
KLRC1	NKG2-A/NKG2-B type II integral membrane protein;KLRC1;ortholog	transmembrane receptor
LHX3	LIM/homeobox protein Lhx3;LHX3;ortholog	transcription regulator
LHX4	LIM/homeobox protein Lhx4;LHX4;ortholog	transcription regulator
LIMK2	LIM domain kinase 2;LIMK2;ortholog	kinase
MAF	Transcription factor Maf;MAF;ortholog	transcription regulator
MAFB	Transcription factor MafB;MAFB;ortholog	transcription regulator
MAFK	Transcription factor MafK;MAFK;ortholog	transcription regulator
MED1	Mediator of RNA polymerase II transcription subunit 1;MED1;ortholog	transcription regulator
MMP25	Matrix metalloproteinase-25;MMP25;ortholog	peptidase
MSC	Musculin;MSC;ortholog	transcription regulator
MYC	Myc proto-oncogene protein;MYC;ortholog	transcription regulator
MYO1A	Unconventional myosin-Ia;MYO1A;ortholog	peptidase
NABP1	SOSS complex subunit B2;NABP1;ortholog
NCOR1	Nuclear receptor corepressor 1;NCOR1;ortholog	transcription regulator
NFAT5	Nuclear factor of activated T-cells 5;NFAT5;ortholog	transcription regulator
NFATC1	Nuclear factor of activated T-cells, cytoplasmic 1;NFATC1;ortholog	transcription regulator
NPAS1	Neuronal PAS domain-containing protein 1;NPAS1;ortholog	transcription regulator
OSM	Oncostatin-M;OSM;ortholog	cytokine
OTX2	Homeobox protein OTX2;OTX2;ortholog	transcription regulator
PAX1	Paired box protein Pax-1;PAX1;ortholog	transcription regulator
PAX5	Paired box protein Pax-5;PAX5;ortholog	transcription regulator
PCSK6	Proprotein convertase subtilisin/kexin type 6;PCSK6;ortholog	peptidase
PIAS1	E3 SUMO-protein ligase PIAS1;PIAS1;ortholog	transcription regulator
PIK3AP1	Phosphoinositide 3-kinase adapter protein 1;PIK3AP1;ortholog	kinase
PIK3CD	Phosphatidylinositol 4,5-bisphosphate 3-kinase catalytic subunit delta isoform;PIK3CD;ortholog	kinase
POU2AF1	POU domain class 2-associating factor 1;POU2AF1;ortholog	transcription regulator
POU4F2	POU domain, class 4, transcription factor 2;POU4F2;ortholog	transcription regulator
PRDM1	PR domain zinc finger protein 1;PRDM1;ortholog	transcription regulator
PRKDC	DNA-dependent protein kinase catalytic subunit;PRKDC;ortholog	kinase
PROX1	Prospero homeobox protein 1;PROX1;ortholog	transcription regulator
PSMB10	Proteasome subunit beta type-10;PSMB10;ortholog	peptidase
PSMB8	Proteasome subunit beta type-8;PSMB8;ortholog	peptidase
RAF1	RAF proto-oncogene serine/threonine-protein kinase;RAF1;ortholog	kinase
RASSF2	Ras association domain-containing protein 2;RASSF2;ortholog	kinase
RBPJ	Recombining binding protein suppressor of hairless;RBPJ;ortholog	transcription regulator
RELA	Transcription factor p65;RELA;ortholog	transcription regulator
RELB	Transcription factor RelB;RELB;ortholog	transcription regulator
RELN	Reelin;RELN;ortholog	peptidase
RGS1	Regulator of G-protein signaling 1;RGS1;ortholog
RNF213	E3 ubiquitin-protein ligase RNF213;RNF213;ortholog
SAMHD1	Deoxynucleoside triphosphate triphosphohydrolase SAMHD1;SAMHD1;ortholog
SAMSN1	SAM domain-containing protein SAMSN-1;SAMSN1;ortholog
SCARA5	Scavenger receptor class A member 5;SCARA5;ortholog	transmembrane receptor
SENP1	Sentrin-specific protease 1;SENP1;ortholog	peptidase
SLFN5	Schlafen family member 5;SLFN5;ortholog
SMAD3	Mothers against decapentaplegic homolog 3;SMAD3;ortholog	transcription regulator
SNAI1	Zinc finger protein SNAI1;SNAI1;ortholog	transcription regulator
SOX11	Transcription factor SOX-11;SOX11;ortholog	transcription regulator
SOX2	Transcription factor SOX-2;SOX2;ortholog	transcription regulator
SOX7	Transcription factor SOX-7;SOX7;ortholog	transcription regulator
SPI1	Transcription factor PU.1;SPI1;ortholog	transcription regulator
SPIB	Transcription factor Spi-B;SPIB;ortholog	transcription regulator
SRC	Proto-oncogene tyrosine-protein kinase Src;SRC;ortholog	kinase
ST14	Suppressor of tumorigenicity 14 protein;ST14;ortholog	peptidase
STAT1	Signal transducer and activator of transcription 1-alpha/beta;STAT1;ortholog	transcription regulator
STAT3	Signal transducer and activator of transcription 3;STAT3;ortholog	transcription regulator
STAT4	Signal transducer and activator of transcription 4;STAT4;ortholog	transcription regulator
STAT5A	Signal transducer and activator of transcription 5A;STAT5A;ortholog	transcription regulator
STAT6	Signal transducer and activator of transcription 6;STAT6;ortholog	transcription regulator
TBX21	T-box transcription factor TBX21;TBX21;ortholog	transcription regulator
TCF3	Transcription factor E2-alpha;TCF3;ortholog	transcription regulator
TCF4	Transcription factor 4;TCF4;ortholog	transcription regulator
Tcf7	Transcription factor 7;TCF7;ortholog	transcription regulator
TLE1	Transducin-like enhancer protein 1;TLE1;ortholog	transcription regulator
TLE2	Transducin-like enhancer protein 2;TLE2;ortholog	transcription regulator
TLR4	Toll-like receptor 4;TLR4;ortholog	transmembrane receptor
TLR9	Toll-like receptor 9;TLR9;ortholog	transmembrane receptor
TNF	Tumor necrosis factor;TNF;ortholog	cytokine
TNFRSF10D	Tumor necrosis factor receptor superfamily member 10D;TNFRSF10D;ortholog	transmembrane receptor
TNFRSF13B	Tumor necrosis factor receptor superfamily member 13B;TNFRSF13B;ortholog	transmembrane receptor
TNFRSF4	Tumor necrosis factor receptor superfamily member 4;TNFRSF4;ortholog	transmembrane receptor
TNFSF10	Tumor necrosis factor ligand superfamily member 10;TNFSF10;ortholog	cytokine
TNFSF11	Tumor necrosis factor ligand superfamily member 11;TNFSF11;ortholog	cytokine
TNFSF13	Tumor necrosis factor ligand superfamily member 13;TNFSF13;ortholog	cytokine
TNFSF13B	Tumor necrosis factor ligand superfamily member 13B;TNFSF13B;ortholog	cytokine
TNFSF8	Tumor necrosis factor ligand superfamily member 8;TNFSF8;ortholog	cytokine
TP53	Cellular tumor antigen p53;TP53;ortholog	transcription regulator
TRIB1	Tribbles homolog 1;TRIB1;ortholog	kinase
VSX1	Visual system homeobox 1;VSX1;ortholog	transcription regulator
VSX2	Visual system homeobox 2;VSX2;ortholog	transcription regulator
WNT3A	Protein Wnt-3a;WNT3A;ortholog	cytokine
XBP1	X-box-binding protein 1;XBP1;ortholog	transcription regulator
ZBTB32	Zinc finger and BTB domain-containing protein 32;ZBTB32;ortholog	transcription regulator
ZFP36	Zinc finger protein 823;ZNF823;ortholog	transcription regulator
ZNFX1	NFX1-type zinc finger-containing protein 1;ZNFX1;ortholog
