# Supplementary material for: Equine arteritis virus long-term persistence is orchestrated by CD8+ T lymphocyte transcription factors, inhibitory receptors, and the CXCL16/CXCR6 axis
Source: PLoS Pathog. 2019 Jul 29;15(7):e1007950. doi: 10.1371/journal.ppat.1007950 (PMC6692045; doi:10.1371/journal.ppat.1007950)
Supplement: S4 Table — Correlated genes were identified using the immune database Immuno-Navigator and intersected with the differentially expressed genes identified in the long-term carrier stallions (n = 3) compared to short-term carrier stallions (n = 6). (XLSX) [file ppat.1007950.s009.xlsx]

## Sheet: Sheet1
S4 Table. Genes positively correlated to CXCL16 and CXCR6 (R2 greater or equal to 0.5) and differentially expressed in long-term carrier stallions. Correlated genes were identified using the immune database Immuno-Navigator and intersected with the differentially expressed genes identified in the long-term carrier stallions (n=3) compared to short-term carrier stallions (n=6)
Correlated to CXCL16			Correlated to CXCR6
Gene symbol	Gene name	R2	Gene symbol	Gene name	R2
AOAH	Acyloxyacyl hydrolase	0.739963	GZMK	Granzyme K	0.75972
C1QA	Complement C1q subcomponent subunit A	0.614014	GZMA	Granzyme A	0.704272
C1QB	Complement C1q subcomponent subunit B	0.58943	EOMES	Eomesodermin homolog	0.668723
C1QC	Complement C1q subcomponent subunit C	0.563791	CD7	T-cell antigen CD7	0.662369
C2	Complement C2	0.677145	IL7R	Interleukin-7 receptor subunit alpha	0.662178
C3AR1	C3a anaphylatoxin chemotactic receptor	0.717924	CD2	T-cell surface antigen CD2	0.661931
CAPG	Macrophage-capping protein	0.595823	NELL2	Protein kinase C-binding protein NELL2	0.66034
CCL2	C-C motif chemokine 2	0.537071	THEMIS	Protein THEMIS	0.658723
CD4	T-cell surface glycoprotein CD4	0.527333	ITK	Tyrosine-protein kinase ITK/TSK	0.650718
CD68	Macrosialin	0.750254	CD3E	T-cell surface glycoprotein CD3 epsilon chain	0.643061
CD74	HLA class II histocompatibility antigen gamma chain	0.526473	CD8A	T-cell surface glycoprotein CD8 alpha chain	0.642912
CDC42EP3	Cdc42 effector protein 3	0.507761	FASLG	Tumor necrosis factor ligand superfamily member 6	0.636963
CPVL	Probable serine carboxypeptidase CPVL	0.57132	SYTL2	Synaptotagmin-like protein 2	0.636249
CSF1R	Macrophage colony-stimulating factor 1 receptor	0.760391	KLRK1	NKG2-D type II integral membrane protein	0.63406
CTSB	Cathepsin B	0.708701	CD3D	T-cell surface glycoprotein CD3 delta chain	0.632259
CTSS	Cathepsin S	0.824239	STAT4	Signal transducer and activator of transcription 4	0.622918
CTSZ	Cathepsin Z	0.660082	SH2D1A	SH2 domain-containing protein 1A	0.619138
CYBB	Cytochrome b-245 heavy chain	0.637094	UBASH3A	Ubiquitin-associated and SH3 domain-containing protein A	0.617257
DENND3	DENN domain-containing protein 3	0.600433	TRAT1	T-cell receptor-associated transmembrane adapter 1	0.615585
FCER1G	High affinity immunoglobulin epsilon receptor subunit gamma	0.80951	CD6	T-cell differentiation antigen CD6	0.603091
FMNL1	Formin-like protein 1	0.555122	TBX21	T-box transcription factor TBX21	0.598327
FYB	FYN-binding protein	0.748476	CD3G	T-cell surface glycoprotein CD3 gamma chain	0.591571
GLIPR1	Glioma pathogenesis-related protein 1	0.657995	LAT	Linker for activation of T-cells family member 1	0.590784
GMIP	GEM-interacting protein	0.641768	ZAP70	Tyrosine-protein kinase ZAP-70	0.583286
ITGA5	Integrin alpha-5	0.50314	GRAP2	GRB2-related adapter protein 2	0.576325
ITGAX	Integrin alpha-X	0.875657	CD5	T-cell surface glycoprotein CD5	0.568479
ITGB2	Integrin beta-2	0.683071	CD160	CD160 antigen	0.561046
LAPTM5	Lysosomal-associated transmembrane protein 5	0.553336	ETS1	Protein C-ets-1	0.554313
LYZ	Lysozyme C	0.727544	CD40LG	CD40 ligand	0.553842
MNDA	Myeloid cell nuclear differentiation antigen	0.735594	CXCR3	C-X-C chemokine receptor type 3	0.547152
MPEG1	Macrophage-expressed gene 1 protein	0.776232	SLFN5	Schlafen family member 5	0.544139
MRC1	Macrophage mannose receptor 1	0.567839	IL18RAP	Interleukin-18 receptor accessory protein	0.541726
MRVI1	Protein MRVI1	0.500632	LCK	Tyrosine-protein kinase Lck	0.531488
MS4A7	Membrane-spanning 4-domains subfamily A member 7	0.591219	CAMK4	Calcium/calmodulin-dependent protein kinase type IV	0.531322
MYO1F	Unconventional myosin-If	0.764362	ZNF831	Zinc finger protein 831	0.525015
NABP1	SOSS complex subunit B2	0.598226	RASGRP1	RAS guanyl-releasing protein 1	0.523855
NLRC4	NLR family CARD domain-containing protein 4	0.810486	INPP4B	Type II inositol 3,4-bisphosphate 4-phosphatase	0.521951
PIK3AP1	Phosphoinositide 3-kinase adapter protein 1	0.640659	PRKCQ	Protein kinase C theta type	0.520632
PIK3CG	Phosphatidylinositol 4,5-bisphosphate 3-kinase catalytic subunit gamma isoform	0.505219	CD44	CD44 antigen	0.517983
PLCB2	1-phosphatidylinositol 4,5-bisphosphate phosphodiesterase beta-2	0.62366	IKZF1	DNA-binding protein Ikaros	0.510945
PLEK	Pleckstrin	0.571422	GPRIN3	G protein-regulated inducer of neurite outgrowth 3	0.509427
PLXNC1	Plexin-C1	0.718997	GIMAP8	GTPase IMAP family member 8	0.505754
PREX1	Phosphatidylinositol 3,4,5-trisphosphate-dependent Rac exchanger 1 protein	0.543401	NLRC3	Protein NLRC3	0.50551
PSTPIP1	Proline-serine-threonine phosphatase-interacting protein 1	0.531405	GIMAP4	GTPase IMAP family member 4	0.503905
PTPRE	Receptor-type tyrosine-protein phosphatase epsilon	0.83997	PDE3B	cGMP-inhibited 3',5'-cyclic phosphodiesterase B	0.503655
SAT1	Diamine acetyltransferase 1	0.818447
SEMA3C	Semaphorin-3C	0.553123
SERPING1	Plasma protease C1 inhibitor	0.535317
SIGLEC1	Sialoadhesin	0.590614
SLA	Src-like-adapter	0.509998
SMPDL3A	Acid sphingomyelinase-like phosphodiesterase 3a	0.658132
SPI1	Transcription factor PU.1	0.835866
SPP1	Osteopontin	0.519025
SRGN	Serglycin	0.583394
ST8SIA4	CMP-N-acetylneuraminate-poly-alpha-2,8-sialyltransferase	0.579721
TLR8	Toll-like receptor 8	0.902086
TNFSF13B	Tumor necrosis factor ligand superfamily member 13B	0.702892
TYROBP	TYRO protein tyrosine kinase-binding protein	0.836623
WIPF1	WAS/WASL-interacting protein family member 1	0.535122
