# Supplementary material for: Equine arteritis virus long-term persistence is orchestrated by CD8+ T lymphocyte transcription factors, inhibitory receptors, and the CXCL16/CXCR6 axis
Source: PLoS Pathog. 2019 Jul 29;15(7):e1007950. doi: 10.1371/journal.ppat.1007950 (PMC6692045; doi:10.1371/journal.ppat.1007950)
Supplement: S5 Table — (XLSX) [file ppat.1007950.s010.xlsx]

## Sheet: Sheet1
S5 Table. Gene members of modules correlated with the CD3+ T lymphocyte susceptibility phenotype/CXCL16 genotype (blue and lightyellow) following weighted gene co-expression network analysis of 12,303 genes
MODULE COLOR
blue	lightyellow
MARCH1	SEPT1
SEPT6	AARS2
7SK	ABTB2
ABCA6	ADAMTSL5
ABCC3	ADCK2
ABCC8	ADGRD1
ABCG1	AK7
ABHD17B	AKAP4
ABHD3	AKNA
ACAP1	ALPK2
ACD	AMZ1
ACOD1	AP3B2
ACP5	ARHGAP26
ACSS2	ARHGEF2
ACVR1C	ASPA
ADAL	ATL2
ADAP2	BEND4
ADCY9	C15orf62
ADGRE1	C17orf62
ADGRF1	C1QTNF5
ADORA2B	C22orf31
ADSL	C6
ADTRP	C7orf57
AFMID	CA2
AGER	CARMIL2
AHCY	CCDC122
AIF1	CERCAM
AIM2	CHAC1
AKAP7	CHCHD8
ALDH1A3	CLHC1
ALDH6A1	CPT1C
ALOX5	CSK
ALPK1	DCT
ANKRD37	DDX11
ANKRD39	DENND3
ANKRD44	DGKZ
AOAH	DNAI1
AOX1	DTX1
AP1S1	ELK3
AP1S3	EQMHCB2
APBB1IP	F2RL2
APITD1-CORT	FAM213A
APOL6	FAM65C
APRT	FAM98C
ARG2	FHOD1
ARHGAP15	FMNL1
ARHGAP22	FOXS1
ARHGAP25	FSCN1
ARHGAP28	GIT2
ARHGAP30	GMIP
ARHGAP4	GNGT2
ARHGAP9	GPR176
ARHGDIB	HELZ2
ARHGEF3	IGDCC3
ARHGEF6	IGF2
ARID5A	ISLR
ARL4C	ITGA2
ARPC1A	KIF12
ARRB2	KIF21B
ARRDC5	KLHL33
ASAP2	LHFPL2
ASB11	LURAP1
ASB9	LY49D
ASPHD2	MAPK11
ASS1	MAST1
ATP10B	MCF2L
ATP11A	MIIP
ATP23	MSC
ATP5G3	MST1R
ATP6V0A4	MYOZ3
ATP6V1G1	NARF
ATP8A1	NBEAL2
B2M	NFATC2
B3GALNT1	NFKB2
B3GALT2	NFKBIE
B3GLCT	NLRC3
B3GNT5	NLRC5
B4GALT1	NYAP2
BAG3	OAS3
BAK1	OSBPL7
BATF	P2RY2
BATF2	PATL2
BATF3	PCED1B
BBS4	PDE4C
BCL2L12	PDK3
BCL2L15	PHYHD1
BICDL1	PIK3AP1
BIN2	PIK3R5
BIRC3	PLAUR
BLK	PLCB2
BLNK	PLCXD2
BLVRB	PLEKHA2
BTK	PPP1R3F
BTLA	PTGER4
C10orf11	PTPN1
C11orf63	RAB44
C12orf10	RASIP1
C12orf56	RHBDF1
C12orf57	RNF121
C16orf54	RNF135
C16orf58	RNF157
C17orf75	RNPEP
C19orf66	RUNX3
C1H15orf48	SCN2B
C1orf101	SH2D3C
C1orf186	SH2D4B
C1orf54	SHROOM1
C1QA	SIAH3
C1QB	SIDT1
C1QC	SIPA1
C1QTNF2	SLC10A6
C1R	SLC12A7
C1S	SLC24A5
C2	SLC35C1
C2CD2	SLC9A9
C3AR1	SNCA
C3orf52	SPATA32
C5AR1	SPN
C5orf63	SSH2
C6orf106	TCF7
C7	TIMELESS
C8orf37	TMEM132B
C9orf85	TNFSF8
CA10	TNFSF9
CA8	TRAM2
CALHM2	TRERF1
CAMK4	WIPF1
CAMKV	ZNF296
CAPN13	ZNF333
CARD11	TBX21
CARD19
CASP1
CASP12
CASP3
CASP4
CASP7
CASS4
CCDC28B
CCDC68
CCDC85A
CCDC88B
CCDC89
CCL13
CCL14
CCL2
CCL24
CCL3
CCL5
CCR1
CCR3
CCR4
CCR6
CCR7
CCR8
CCR9
CCRL2
CD101
CD14
CD160
CD163L1
CD180
CD1E2
CD2
CD22
CD226
CD244
CD247
CD27
CD274
CD28
CD300LD
CD300LF
CD38
CD3D
CD3E
CD3G
CD4
CD40
CD40LG
CD44
CD47
CD48
CD5
CD53
CD58
CD6
CD68
CD69
CD7
CD72
CD74
CD79A
CD80
CD83
CD84
CD86
CD8A
CD8B
CDC25B
CDC26
CDH16
CDH17
CDH7
CDK18
CDKN2AIPNL
CELF2
CEP135
CEP72
CEPT1
CFI
CFP
CFTR
CH25H
CHD3
CHN1
CHRNB4
CHST11
CHST12
CHSY1
CIITA
CISD1
CKS1B
CLEC2B
CLEC6A
CLEC7A
CLEC9A
CLIC2
CLNK
CLSTN3
CMKLR1
CMTR1
CNDP2
CNOT6
CNR2
COL9A2
COMMD10
COQ3
CORO1A
COX19
COX4I1
COX7A1
CPNE8
CPPED1
CPVL
CRBN
CRLF3
CRTAM
CRYM
CSF1R
CSGALNACT2
CSMD1
CST7
CTNNAL1
CTSB
CTSH
CTSO
CTSS
CTSW
CTSZ
CUTC
CX3CR1
CXCL10
CXCL11
CXCL16
CXCL8
CXCL9
CXCR3
CXCR4
CXCR6
CXorf21
CXorf57
CYBB
CYFIP2
CYP27C1
CYP7A1
CYP7B1
CYSLTR1
CYSTM1
CYTH1
CYTH4
CYTIP
DAPL1
DAPP1
DAW1
DBF4
DCLRE1C
DCSTAMP
DCTN5
DCUN1D2
DDB2
DDX58
DDX60
DDX60L
DEFB4B
DENND2D
DESI1
DGAT2
DGUOK
DHX58
DMAP1
DNASE1L3
DNMT3B
DOC2A
DOCK10
DOCK11
DOCK2
DOCK8
DOK2
DPF3
DPYSL4
DQA
DQB
DRA
DRB
DSN1
DTL
DTX3L
DUS3L
DUSP10
DUSP2
DUSP26
DYNC1I1
EAF2
EBNA1BP2
ECEL1
EED
EEF1A1
EEF1B2
EFCAB11
EFCAB6
EIF3E
EIF3I
EIF3K
EIF3M
EIF5A2
ELF4
ELL3
ELMOD1
EML5
ENDOD1
ENO2
EOMES
EPAS1
EPSTI1
ERAP1
ERBB4
ERMAP
ETHE1
ETS1
ETV5
ETV7
EVA1A
EVI2B
EXOC3L1
EZH2
F2R
F2RL1
FAAP100
FABP5
FAM105A
FAM111B
FAM122B
FAM162A
FAM162B
FAM183A
FAM185A
FAM19A3
FAM20A
FAM45A
FAM46C
FAM49B
FAM71C
FAM78A
FAS
FASLG
FAU
FBL
FBXL13
FCER1A
FCER1G
FCHSD2
FCMR
FCRL1
FCRL3
FCRL4
FCRL5
FECH
FERMT3
FES
FGD2
FGF11
FGF14
FGGY
FGR
FHDC1
FHL5
FIGNL1
FIS1
FLI1
FLOT2
FLT3
FMNL3
FRMD5
FRMD7
FRMPD4
FUCA1
FXYD5
FYB
FYN
GAB3
GABRA3
GALC
GALNT5
GALNT6
GBGT1
GBP2
GBP5
GBP6
GCA
GCNT1
GCSAM
GDA
GFI1
GFOD2
GGH
GIMAP2
GIMAP4
GIMAP8
GINS2
GJB4
GLIPR1
GLT1D1
GLT8D2
GLTP
GLUL
GMFG
GNAL
GNG11
GNG2
GNG5
GNLY
GPCPD1
GPLD1
GPR132
GPR171
GPR174
GPR18
GPR183
GPR31
GPR34
GPR65
GPR82
GPRIN3
GPSM3
GPX1
GRAP2
GRK3
GRK5
GSAP
GSDMD
GSK3B
GSTA3
GSTO1
GTF3A
GTPBP8
GUCY2D
GUK1
GZMA
GZMH
GZMK
HCK
HCN1
HCST
HDDC2
HEBP2
HELLS
HEMK1
HERC3
HERC5
HERC6
HGF
HHLA2
HIST1H1A
HIST1H2BB
HIST1H4I
HIST2H2AB
HIST2H2BF
HIST2H3C
HIST3H2A
HK3
HLA-DMA
HLA-DOA
HLA-DOB
HLA-DQB2
HLA-E
HMGB2
HMGN2
HMOX1
HNF4G
HPSE
HS3ST1
HSCB
HSD17B8
HSD3B2
IAH1
ICAM1
ICAM3
ICOS
IDO1
IFI27
IFI30
IFI35
IFI44L
IFI6
IFIH1
IFIT1
IFNGR1
IGFLR1
IGKC
IGSF6
IKZF1
IKZF3
IL10RA
IL12A
IL15
IL16
IL18
IL18RAP
IL1R1
IL1RN
IL21R
IL23R
IL27
IL27RA
IL2RA
IL2RB
IL2RG
IL36G
IL6R
IL7
IL7R
ILT11A
INPP4B
INPP5D
INTS3
INTS5
IRF1
IRF4
IRF7
IRF9
ISG15
ISG20
ISL1
ITGA4
ITGAE
ITGAL
ITGAX
ITGB2
ITGB7
ITK
ITPRIPL1
JAK3
JAKMIP1
JAML
JCHAIN
KANSL2
KCNAB2
KCNC2
KCNE3
KCNH4
KCNJ10
KCNQ5
KIAA1257
KIAA1324
KLC3
KLF6
KLHL4
KLHL6
KLKB1
KLRK1
KMO
KRT1
KRT17
KRT72
KYNU
LAG3
LAMC3
LAMP3
LANCL1
LANCL3
LAPTM5
LAT
LAT2
LAX1
LBH
LCK
LCP2
LDLRAD3
LECT2
LGALS12
LGALS2
LGALS3BP
LIMD2
LIPA
LPIN1
LPXN
LRIG1
LRMP
LRRC8E
LST1
LTBP2
LY49B
LY49F
LY5
LY86
LY9
LYZ
MAFB
MAFG
MAN1A1
MAN2A1
MAP2K4
MAP3K21
MAP4K1
MAPK3
MARCKSL1
MASP1
MATK
MCCC2
MCM6
MCUB
MDH1B
ME1
MEI4
MFF
MFGE8
MFNG
MGMT
MGP
MHCB3
MILR1
MINPP1
MLKL
MMP19
MMP20
MMP7
MMP9
MNDA
MOXD1
MPEG1
MPI
MPV17
MRC1
MREG
MRM3
MROH8
MRPL48
MRPL55
MRPL9
MRPS15
MRTO4
MS4A1
MS4A7
MTMR12
MTMR8
MX1
MX2
MYBPC2
MYBPH
MYLPF
MYO15A
MYO1F
MYO1G
MYO3A
MZB1
NABP1
NAGPA
NAIP
NAP1L5
NAPRT
NCF1
NCF2
NCF4
NCKAP1L
NCR3
NEBL
NECTIN3
NEIL2
NEU3
NEURL3
NFAM1
NHLRC1
NINJ1
NKG7
NLRC4
NLRP12
NLRP3
NME6
NMNAT2
NMRAL1
NOTUM
NPAS2
NPC2
NPM1
NRIP3
NRM
NRROS
NSMCE4A
NTAN1
NTHL1
NUBP2
NUDT2
NUP210
NUP35
NUP54
NUPL2
OAS2
OASL
OLFM4
OMD
OMG
OPCML
OSGIN1
OSMR
OTOA
OXLD1
P2RY1
P2RY10
P2RY11
P2RY12
P2RY13
P2RY14
PADI2
PAFAH1B3
PAG1
PALD1
PALMD
PAPD7
PARP12
PARP14
PARP15
PARP3
PARP9
PARPBP
PCBD2
PCLO
PDCD1
PDCD1LG2
PDE3B
PDE6B
PDGFD
PDGFRB
PDRG1
PDZRN3
PEG3
PEX7
PI3
PID1
PIGR
PIK3CD
PIK3CG
PIM2
PIWIL2
PKHD1
PKIB
PLA1A
PLA2G16
PLAC8
PLAT
PLAU
PLCG2
PLCL2
PLD4
PLEK
PLEKHG7
PLEKHS1
PLPPR3
PLSCR3
PLXNC1
PMM1
PNPLA6
POGLUT1
POLG2
POLR2H
POP5
POT1
POU2AF1
POU2F2
PPIH
PPIL1
PPP1R12B
PPP1R1B
PPP1R35
PPT1
PQLC1
PRDM1
PRDM16
PREX1
PRF1
PRKCB
PRKCH
PRKCQ
PRKX
PROC
PRPSAP1
PRR16
PRRG4
PSMB8
PSMB9
PSTPIP1
PTAFR
PTGDR
PTGES
PTPRC
PTPRCAP
PTPRE
PTPRO
PVRIG
RAB27A
RAB29
RAB37
RAB39A
RAB7B
RAC1
RAC2
RAD51D
RAP1B
RAPGEF6
RARRES2
RASA3
RASAL2
RASGRF2
RASGRP1
RASGRP3
RB1
RBL1
RBP4
RBP5
RBPJ
RCE1
RCHY1
RCSD1
RDH8
REL
RELB
RET
REV3L
REXO2
RFC3
RFTN1
RGS1
RGS10
RGS18
RGS19
RHOD
RHOF
RHOH
RIN3
RINL
RNase_MRP
RNASE6
RNaseP_nuc
RNF10
RNF213
ROBO3
ROS1
RPL11
RPL13
RPL13A
RPL14
RPL15
RPL18
RPL18A
RPL19
RPL21
RPL27
RPL29
RPL35
RPL35A
RPL36AL
RPL37
RPL5
RPL6
RPL8
RPL9
RPRD1B
RPS10
RPS11
RPS12
RPS13
RPS14
RPS15A
RPS16
RPS19
RPS2
RPS20
RPS23
RPS27A
RPS28
RPS29
RPS4X
RPS5
RPS6
RPS6KA6
RPS9
RPSA
RRAD
RRAS2
RSAD2
RUBCNL
RUNX2
S100A2
S100A6
S100P
S100PBP
SAA1
SAAL1
SAMD3
SAMD9
SAMD9L
SAMHD1
SAMSN1
SASH3
SAT1
SCARNA1
SCARNA13
SCARNA2
SCARNA21
SCARNA6
SCARNA7
SCN10A
SCN1B
SCN2A
SCN3B
SCRG1
SCRN1
SELENOP
SELENOW
SELL
SELPLG
SEMA4A
SEMA5B
SEMA7A
SERPINA5
SERPINE1
SERPINF2
SERPING1
SETD4
SF3B5
SFTA2
SFXN1
SFXN3
SGIP1
SGTB
SH2B2
SH2D1A
SIGLEC1
SIKE1
SIT1
SKIL
SLA
SLA2
SLAMF1
SLAMF6
SLAMF7
SLAMF8
SLC15A3
SLC15A4
SLC16A3
SLC19A3
SLC23A2
SLC25A26
SLC25A28
SLC2A9
SLC35E2
SLC35E4
SLC35F2
SLC35F3
SLC43A2
SLC43A3
SLC45A1
SLC51B
SLC7A7
SLC9A3R2
SLC9B2
SLCO2B1
SLFN5
SMAGP
SMAP2
SMIM3
SMPDL3A
SMYD2
SMYD4
SNAPC5
SNORA16
SNORA21
SNORA48
SNORA53
SNORA68
SNORA73
SNORA76
SNORA84
SNORD17
SNORD89
SNORD94
snoU85
snoU89
SNRPC
SOD2
SPATA22
SPDL1
SPG21
SPI1
SPP1
SRGN
ST6GAL1
ST6GAL2
ST8SIA1
ST8SIA4
STAMBPL1
STAT1
STAT2
STAT3
STAT4
STAT5A
STK10
STK17B
STK26
STKLD1
STOM
STON2
STRA6
STX11
STX8
SULF2
SULT1E1
SUPT4H1
SUSD5
SYK
SYNE1
SYTL3
SYVN1
TAP1
TAPBP
TAPBPL
TBC1D2B
TBX18
TBXAS1
TCN1
TCN2
TEKT5
TESMIN
TESPA1
TFEB
TFPI2
TGFB1
TGIF2-C20orf24
THEGL
THEMIS
THG1L
THY1
TIA1
TIAM1
TIE1
TIFA
TIGD4
TIGIT
TIMM10B
TINAG
TK2
TLR10
TLR7
TLR8
TM4SF5
TMC6
TMC8
TMEM11
TMEM119
TMEM128
TMEM130
TMEM154
TMEM156
TMEM173
TMEM176A
TMEM176B
TMEM205
TMEM236
TMEM245
TMEM267
TMEM63B
TMEM71
TMIGD3
TMPRSS2
TMSB4X
TNF
TNFAIP3
TNFAIP8
TNFAIP8L2
TNFRSF12A
TNFRSF13B
TNFRSF17
TNFSF10
TNFSF12-TNFSF13
TNFSF13B
TNFSF15
TNIP3
TNN
TNNI3
TNP1
TOMM20
TOMM22
TOX
TOX2
TP53I3
TP53INP1
TPM3
TPST2
TRAF2
TRAF3IP3
TRAPPC2L
TRAT1
TRDC
TREM2
TRMT11
TRMT44
TRMU
TROAP
TRPM2
TRPV2
TRPV4
TSPAN1
TSPEAR
TTC32
TTC7B
TTPA
TUBA8
TXK
TYMS
TYROBP
TYW3
U2
U3
U6
UBA7
UBASH3A
UBASH3B
UBE2E1
UBE2L6
UCP2
UGCG
UNC13D
UPP1
USP4
UST
UXT
VASH1
VASH2
VAV1
VAV2
VAV3
VAX2
VCPKMT
VDR
VGLL1
VILL
VIPR1
VNN2
VRK2
VSIG4
WARS
WARS2
WDR36
WDR76
WFDC2
WIF1
WISP3
WNT2
XAF1
XCR1
YAE1D1
YPEL5
ZAP70
ZBP1
ZBTB46
ZC3H12A
ZC3HAV1
ZCCHC4
ZDHHC9
ZMAT4
ZNF350
ZNF366
ZNF575
ZNF596
ZNF688
ZNF784
ZNF831
ZNFX1
ZNRD1
	OSBPL2
	OSGEPL1
	OTUB2
	OTUD3
	OTUD7A
	OXA1L
	OXCT1
	OXSR1
	P2RX4
	P3H2
	P4HB
	PABPC4
	PAFAH1B2
	PAFAH2
	PALD1
	PANK2
	PANK3
	PAPOLG
	PAPSS1
	PAPSS2
	PAQR3
	PARG
	PARP8
	PAXIP1
	PCDH18
	PCDH7
	PCDHB16
	PCF11
	PCGF3
	PCYOX1
	PDCD11
	PDCD7
	PDCL
	PDE3B
	PDE4D
	PDE7B
	PDE8A
	PDHA2
	PDIA4
	PDIA6
	PDK2
	PDLIM3
	PDPK1
	PDS5A
	PDS5B
	PDXDC1
	PDXK
	PDZRN3
	PEBP4
	PERP
	PEX1
	PEX6
	PFDN2
	PFKFB3
	PFKM
	PGAM5
	PGAP2
	PGBD1
	PGBD2
	PGD
	PGM3
	PHF14
	PHF3
	PHKA1
	PHKB
	PIAS1
	PID1
	PIGM
	PIGN
	PIGQ
	PIGU
	PIGV
	PIGW
	PIK3C2A
	PIK3C3
	PIK3CG
	PIK3R1
	PIK3R4
	PIM1
	PITPNA
	PITRM1
	PJA2
	PKM
	PKP1
	PKP4
	PLA2G10
	PLA2G15
	PLA2G4F
	PLAA
	PLCB3
	PLCB4
	PLCL2
	PLD5
	PLEKHA5
	PLEKHB2
	PLEKHG2
	PLIN2
	PLIN3
	PLP2
	PLPP5
	PLPP7
	PM20D2
	PMP22
	PNMA3
	PNPLA4
	PNRC2
	POLD1
	POLD2
	POLE2
	POLG2
	POLR1E
	POLR2C
	POMK
	POU2F2
	PPFIBP1
	PPIG
	PPIL6
	PPIP5K2
	PPM1G
	PPM1J
	PPM1K
	PPME1
	PPP1R14B
	PPP1R1A
	PPP1R21
	PPP1R37
	PPP2R1B
	PPP2R2B
	PPP2R3A
	PPP2R5C
	PPP2R5D
	PPP3CA
	PPP4R3A
	PPP6R1
	PPP6R3
	PPWD1
	PQLC3
	PRCP
	PRDM10
	PREB
	PRELID3B
	PREX2
	PRICKLE3
	PRKAA1
	PRKACA
	PRKAG3
	PRKAR1A
	PRKCQ
	PRKCZ
	PRKD1
	PRMT9
	PRNP
	PROKR1
	PROKR2
	PROM1
	PROM2
	PRPF19
	PRPF3
	PRPF38B
	PRPF4
	PRPF40A
	PRPS2
	PRRX1
	PRSS8
	PSD4
	PSMD11
	PSMD12
	PSMD5
	PSME4
	PTCD2
	PTEN
	PTGER4
	PTGES2
	PTGIS
	PTH1R
	PTP4A2
	PTPN2
	PTPRC
	PTPRE
	PTPRF
	PTPRJ
	PTPRZ1
	PUS7
	PXYLP1
	PYGL
	PYGO1
	QPCTL
	QRICH1
	QSOX1
	RAB10
	RAB11FIP2
	RAB11FIP4
	RAB11FIP5
	RAB1A
	RAB1B
	RAB21
	RAB22A
	RAB28
	RAB32
	RAB3D
	RAB3GAP1
	RAB5B
	RAB7A
	RAB7B
	RABEP1
	RABGAP1
	RABGEF1
	RAD51D
	RAD54L
	RAD9B
	RAI14
	RAI2
	RALB
	RALBP1
	RAP2C
	RARS
	RASEF
	RASGRF1
	RASGRF2
	RASL11A
	RASSF2
	RASSF3
	RB1
	RBBP5
	RBBP7
	RBL1
	RBM18
	RBM23
	RBM4
	RBM47
	RBM4B
	RBP5
	RBPJ
	RCAN1
	RCAN3
	RCC1L
	RDH10
	RDH13
	RDX
	REEP4
	REEP5
	RENBP
	REPS2
	REST
	REV1
	RGAG4
	RGN
	RGP1
	RGS6
	RHBDD2
	RHBG
	RHOBTB3
	RHOF
	RHOQ
	RHOU
	RHOV
	RIC8B
	RIDA
	RIMKLA
	RIMS2
	RIN3
	RIOK1
	RIPK1
	RLIM
	RMDN2
	RMND5A
	RNASE4
	RNASEH2B
	RNASEK
	RND1
	RNF11
	RNF114
	RNF139
	RNF14
	RNF141
	RNF145
	RNF146
	RNF168
	RNF19A
	RNF2
	RNF26
	RNF32
	RNF38
	RNF4
	RNF6
	RNPS1
	ROBO1
	ROCK1
	RORA
	RPL7
	RPN1
	RPN2
	RPRD1A
	RPS6KB1
	RPUSD2
	RRAGB
	RRBP1
	RRM1
	RRN3
	RRP12
	RRS1
	RSBN1L
	RSF1
	RSL1D1
	RTCB
	RTN4IP1
	RUFY1
	RWDD4
	RYBP
	S1PR2
	SAMD11
	SAMD8
	SAMD9
	SAMHD1
	SAMSN1
	SAP30BP
	SARAF
	SASS6
	SAT2
	SBDS
	SCAF8
	SCAMP3
	SCAP
	SCARB1
	SCFD1
	SCGN
	SCLY
	SCN1B
	SCYL1
	SCYL2
	SDAD1
	SDC3
	SDF4
	SDHA
	SEC11C
	SEC14L1
	SEC16A
	SEC22A
	SEC22C
	SEC23B
	SEC23IP
	SEC24A
	SEC24B
	SEC24C
	SEC24D
	SEC31A
	SEC61A1
	SEC62
	SEC63
	SEL1L3
	SELENOI
	SELENOS
	SELENOT
	SEMA3B
	SEMA3F
	SEMA3G
	SEMA4B
	SENP2
	SENP5
	SENP6
	SEPHS1
	SEPSECS
	SERAC1
	SERPINA5
	SERPINE2
	SETD3
	SETD7
	SF3A3
	SF3B2
	SFMBT1
	SFN
	SFRP2
	SFRP4
	SFT2D2
	SFXN2
	SGCA
	SGCB
	SGIP1
	SGK2
	SGSH
	SH3BGRL3
	SH3BP2
	SH3GL2
	SH3GLB1
	SH3YL1
	SHANK3
	SHH
	SHPRH
	SIAE
	SIAH1
	SIAH2
	SIGIRR
	SIGLEC1
	SIL1
	SIRT3
	SKAP2
	SKIV2L
	SKIV2L2
	SLAIN2
	SLAMF6
	SLC10A3
	SLC10A7
	SLC11A2
	SLC12A9
	SLC14A1
	SLC16A2
	SLC17A5
	SLC19A2
	SLC22A4
	SLC24A1
	SLC24A2
	SLC25A11
	SLC25A21
	SLC25A30
	SLC25A46
	SLC26A2
	SLC27A5
	SLC2A10
	SLC2A4
	SLC30A4
	SLC30A5
	SLC30A6
	SLC30A9
	SLC33A1
	SLC35A2
	SLC35A5
	SLC35B3
	SLC35C2
	SLC35E3
	SLC38A1
	SLC38A10
	SLC38A7
	SLC39A11
	SLC39A6
	SLC39A7
	SLC39A9
	SLC43A1
	SLC43A2
	SLC46A1
	SLC4A1AP
	SLC4A2
	SLC4A3
	SLC5A1
	SLC5A12
	SLC5A3
	SLC5A6
	SLC6A6
	SLC7A11
	SLC9A2
	SLC9A3
	SLC9A6
	SLCO5A1
	SLF1
	SLK
	SLTM
	SLU7
	SLX4IP
	SMAD1
	SMAD4
	SMAD9
	SMARCA2
	SMARCAD1
	SMC3
	SMC5
	SMC6
	SMG5
	SMG8
	SMIM14
	SMIM15
	SMPD2
	SMS
	SMU1
	SND1
	SNORA81
	SNRNP200
	SNRNP25
	SNW1
	SNX13
	SNX14
	SNX25
	SNX30
	SNX5
	SNX8
	SOAT1
	SOCS5
	SOCS6
	SOD1
	SORT1
	SOWAHA
	SP3
	SPAG1
	SPAG7
	SPAG9
	SPAST
	SPATS2L
	SPG7
	SPHKAP
	SPI2
	SPICE1
	SPINT2
	SPPL2B
	SPPL3
	SPTLC2
	SPTY2D1
	SQLE
	SRBD1
	SREBF1
	SREK1
	SRP54
	SRP72
	SRPRA
	SRRT
	SRSF10
	SRSF12
	SRSF9
	SS18
	SSBP2
	SSH2
	SSPN
	SSR1
	SSR3
	SSRP1
	ST13
	ST3GAL1
	ST3GAL3
	ST7L
	STAM
	STARD4
	STAT2
	STEAP2
	STIP1
	STK3
	STOX1
	STOX2
	STRADA
	STRAP
	STRBP
	STRIP1
	STRN3
	STT3A
	STT3B
	STUB1
	STX12
	STX18
	STX3
	STX5
	STX6
	STXBP2
	STXBP4
	STYK1
	SUCO
	SUOX
	SUPT16H
	SUPT7L
	SURF6
	SUSD1
	SUV39H2
	SVIL
	SWT1
	SYAP1
	SYNGR2
	SYS1
	SYT9
	SYTL4
	TAB2
	TAB3
	TACC1
	TADA2A
	TAF11
	TAF12
	TAF5
	TAF7L
	TAF9B
	TATDN1
	TAZ
	TBC1D1
	TBC1D10B
	TBC1D12
	TBC1D15
	TBC1D20
	TBC1D23
	TBC1D4
	TBCD
	TBL1Y
	TBL2
	TBX21
	TCEA3
	TCEB3
	TCF25
	TDRD3
	TECR
	TEP1
	TESC
	TFDP2
	TFEB
	TGFB1
	TGFB1I1
	TGIF1
	TGM2
	TGS1
	THAP5
	THBS1
	THNSL2
	THOC3
	THUMPD1
	TIAM2
	TIFA
	TIGD6
	TIMM21
	TIMP3
	TINF2
	TIPARP
	TIRAP
	TLDC1
	TLK2
	TLR2
	TLR8
	TM2D2
	TM2D3
	TM6SF1
	TM9SF2
	TM9SF3
	TMBIM1
	TMBIM6
	TMC7
	TMC8
	TMCO1
	TMED3
	TMED4
	TMED5
	TMED8
	TMED9
	TMEM106B
	TMEM116
	TMEM120B
	TMEM129
	TMEM181
	TMEM184A
	TMEM184C
	TMEM185B
	TMEM192
	TMEM206
	TMEM209
	TMEM214
	TMEM245
	TMEM246
	TMEM248
	TMEM254
	TMEM255A
	TMEM260
	TMEM39A
	TMEM63B
	TMEM8A
	TMEM97
	TMF1
	TMTC3
	TMX3
	TMX4
	TNFAIP2
	TNFRSF1B
	TNFRSF8
	TNFSF13B
	TNFSF8
	TNK1
	TNKS
	TNPO1
	TOP1
	TOP2B
	TOPORS
	TOR3A
	TP63
	TPD52
	TPRG1L
	TPST1
	TRA2B
	TRAK1
	TRAM1
	TRAPPC11
	TRAPPC6B
	TRAPPC8
	TRERF1
	TRIM2
	TRIM3
	TRIM37
	TRIM58
	TRIP12
	TRMT5
	TRMT6
	TRNT1
	TROVE2
	TRPC4AP
	TRPV4
	TRUB1
	TSFM
	TSPAN13
	TSPAN15
	TSPAN18
	TSPYL1
	TSR1
	TSSC4
	TSTD2
	TTC13
	TTC14
	TTC17
	TTC23
	TTC26
	TTC27
	TTC37
	TTC38
	TTC7B
	TTC9
	TTI2
	TTL
	TTPAL
	TUBA8
	TUBD1
	TUBGCP4
	TUFT1
	TWNK
	TWSG1
	TXNDC11
	TXNDC15
	U2SURP
	UACA
	UAP1
	UAP1L1
	UBA1
	UBA2
	UBAC2
	UBAP1
	UBAP2
	UBASH3B
	UBE2I
	UBE2M
	UBE2O
	UBE2Q1
	UBE4A
	UBFD1
	UBLCP1
	UBN1
	UBP1
	UBQLN4
	UBR2
	UBR3
	UBTD2
	UBXN4
	UCHL3
	UFL1
	UGGT1
	UGP2
	UHMK1
	ULK4
	UMPS
	UNC119B
	UNC5B
	UNC93A
	UNG
	UPF3A
	UPK3A
	USB1
	USO1
	USP1
	USP12
	USP2
	USP33
	USP40
	USP47
	USP5
	USP53
	USP6NL
	USP8
	USPL1
	UTP15
	UTP20
	UTP3
	UXS1
	VAMP1
	VARS
	VAV1
	VCP
	VCPKMT
	VDAC1
	VEZF1
	VEZT
	VGLL3
	VPS11
	VPS13C
	VPS26B
	VPS41
	VPS4B
	VPS50
	VRK3
	WAC
	WAPL
	WARS
	WASHC4
	WASHC5
	WBP1L
	WBP2
[truncated: 249 more rows]
