# Supplementary material for: Equine arteritis virus long-term persistence is orchestrated by CD8+ T lymphocyte transcription factors, inhibitory receptors, and the CXCL16/CXCR6 axis
Source: PLoS Pathog. 2019 Jul 29;15(7):e1007950. doi: 10.1371/journal.ppat.1007950 (PMC6692045; doi:10.1371/journal.ppat.1007950)
Supplement: S6 Table — Network analysis was performed using Cytoscape. (XLSX) [file ppat.1007950.s011.xlsx]

## Sheet: (A) blue
Supplementary table S5. Network analysis parameters for the "hub" genes in the blue (n=1135 total genes) and lightyellow (n=130 total genes) modules (MM≥0.90, p-value<0.05, GS≥0.5). Network analysis was performed using Cytoscape.
(A) "Hub" genes in the blue module
Gene Symbol	AverageShortestPathLength	BetweennessCentrality	ClosenessCentrality	ClusteringCoefficient	Degree	GS	GSpvalue	MM	MMpvalue	NeighborhoodConnectivity	Radiality	Stress	TopologicalCoefficient
PRKCB	1.30326	0.00469716	0.767308	0.487994	846	0.640035	0.0249818	0.987752	2.13e-09	428.294	0.939348	2013416	0.36143
HLA-DMA	1.30159	0.00460049	0.768293	0.487277	847	0.651898	0.0216147	0.981252	1.77e-08	427.34	0.939683	1982984	0.36032
CD48	1.31161	0.0053798	0.76242	0.491411	839	0.655965	0.0205404	0.981216	1.78e-08	429.66	0.937678	2030158	0.363503
CD180	1.32247	0.00447141	0.756159	0.503086	826	0.616287	0.0328403	0.980743	2.02e-08	435.13	0.935505	1871436	0.36813
CD74	1.32164	0.00369112	0.756637	0.508714	823	0.698012	0.0115919	0.976248	5.72e-08	436.168	0.935673	1770772	0.367764
ST8SIA4	1.33668	0.0029645	0.748125	0.523381	808	0.710183	0.00965464	0.970842	1.58e-07	442.3	0.932665	1566382	0.37388
TMEM156	1.34002	0.00448229	0.746259	0.515509	809	0.575923	0.0500295	0.970793	1.59e-07	439.66	0.931997	1617290	0.373226
PLCG2	1.32164	0.004772	0.756637	0.500669	827	0.735628	0.00639355	0.970061	1.8e-07	431.82	0.935673	1844912	0.36533
ACP5	1.34586	0.00387865	0.743017	0.527067	798	0.652203	0.0215327	0.969281	2.05e-07	444.262	0.930827	1552900	0.375856
DRA	1.32749	0.00396954	0.753304	0.511885	818	0.628779	0.0285139	0.967371	2.76e-07	438.68	0.934503	1821304	0.370507
CYTIP	1.35171	0.00376216	0.739802	0.53107	794	0.702061	0.0109181	0.96596	3.4e-07	446.764	0.929657	1492182	0.378935
TRAT1	1.36257	0.00298324	0.733906	0.545612	781	0.7601	0.0041151	0.964181	4.37e-07	449.946	0.927485	1221056	0.381634
LAPTM5	1.35255	0.00247003	0.739345	0.539545	791	0.689917	0.0130311	0.963699	4.67e-07	447.698	0.92949	1331420	0.379084
C1QB	1.35088	0.0037093	0.74026	0.53435	791	0.748453	0.00510551	0.962908	5.2e-07	447.234	0.929825	1509110	0.378051
FAM78A	1.36675	0.00357353	0.731663	0.536679	784	0.66298	0.0187797	0.962521	5.47e-07	446.801	0.92665	1344532	0.381555
TRAF3IP3	1.35088	0.0027477	0.74026	0.532503	797	0.750076	0.00495772	0.960943	6.7e-07	444.186	0.929825	1314512	0.377388
FLI1	1.32581	0.00641075	0.754253	0.502374	821	0.657824	0.0200626	0.959576	7.94e-07	436.588	0.934837	2147674	0.369052
CXCL16	1.36759	0.00427244	0.731216	0.547146	771	0.667954	0.0176003	0.959034	8.48e-07	455.191	0.926483	1599262	0.384777
IRF9	1.35589	0.00421491	0.737523	0.530967	791	0.616596	0.0327277	0.958689	8.84e-07	445.054	0.928822	1488260	0.378126
SRGN	1.35923	0.00307124	0.73571	0.539624	785	0.6152	0.0332376	0.957592	1.01e-06	449.918	0.928154	1430380	0.38161
CD3G	1.36591	0.00238757	0.73211	0.549587	779	0.634629	0.0266359	0.956211	1.18e-06	451.992	0.926817	1198976	0.384021
CD8A	1.35004	0.00253478	0.740718	0.539287	792	0.750789	0.00489379	0.956198	1.18e-06	447.413	0.929992	1372428	0.378202
FABP5	1.37343	0.00268723	0.728102	0.553648	771	0.633912	0.0268613	0.955023	1.34e-06	454.702	0.925313	1310534	0.386651
PTPRCAP	1.35338	0.00340462	0.738889	0.527837	799	0.676073	0.0157929	0.954655	1.4e-06	442.439	0.929323	1464364	0.377508
LY5	1.35088	0.00357742	0.74026	0.534399	790	0.799743	0.00179247	0.954294	1.45e-06	446.558	0.929825	1562036	0.377161
CYBB	1.37176	0.00458942	0.728989	0.551129	768	0.623378	0.0303306	0.953581	1.57e-06	455.124	0.925647	1548120	0.385371
THEMIS	1.35505	0.00243287	0.737978	0.543663	787	0.744344	0.00549464	0.953173	1.64e-06	448.837	0.928989	1319860	0.379727
C1QC	1.36675	0.0027366	0.731663	0.549559	778	0.636379	0.026092	0.952696	1.72e-06	452.605	0.92665	1241140	0.384542
FERMT3	1.3751	0.00249504	0.727217	0.555584	772	0.638849	0.0253382	0.952636	1.73e-06	452.966	0.924979	1181350	0.386161
FASLG	1.35923	0.00223982	0.73571	0.548546	782	0.704906	0.0104622	0.952284	1.8e-06	450.656	0.928154	1265942	0.381266
SAMSN1	1.37594	0.00192983	0.726776	0.559196	772	0.635928	0.0262316	0.951908	1.87e-06	454.729	0.924812	1082742	0.387994
CCL2	1.39265	0.00287321	0.718056	0.567991	749	0.5749	0.0505333	0.95189	1.87e-06	461.705	0.92147	1098024	0.39294
BATF	1.37678	0.00228973	0.726335	0.559296	769	0.741041	0.00582326	0.950761	2.1e-06	454.047	0.924645	1111366	0.386752
ARHGDIB	1.3726	0.00505889	0.728545	0.544485	770	0.652604	0.0214254	0.950488	2.16e-06	455.326	0.92548	1858492	0.386525
TBX18	1.3726	0.00222348	0.728545	0.554905	775	0.70092	0.011105	0.94926	2.43e-06	453.587	0.92548	1073912	0.38669
MPEG1	1.37594	0.00222263	0.726776	0.564411	763	0.654646	0.0208844	0.948341	2.66e-06	458.046	0.924812	1115778	0.387846
GIMAP4	1.37009	0.00249552	0.729878	0.551734	771	0.762468	0.00393299	0.947629	2.84e-06	452.994	0.925982	1265810	0.383893
IL18RAP	1.36591	0.00279189	0.73211	0.544476	783	0.687102	0.0135613	0.947009	3.01e-06	449.438	0.926817	1286848	0.383153
EVI2B	1.37427	0.00243344	0.72766	0.556712	765	0.78995	0.00223588	0.946608	3.12e-06	455.132	0.925146	1268534	0.385379
GIMAP2	1.37761	0.00197989	0.725894	0.562046	769	0.624124	0.0300749	0.945694	3.39e-06	456.133	0.924478	1086798	0.38886
INPP5D	1.37678	0.0021986	0.726335	0.55936	770	0.67589	0.015832	0.945542	3.44e-06	453.887	0.924645	1092984	0.386945
SLAMF1	1.39432	0.00183095	0.717196	0.58151	743	0.735088	0.00645274	0.945465	3.47e-06	464.254	0.921136	989100	0.39377
MNDA	1.36675	0.00263803	0.731663	0.551658	775	0.719293	0.0083707	0.94527	3.53e-06	452.325	0.92665	1323116	0.383326
MARCKSL1	1.39599	0.00297255	0.716338	0.571282	744	0.751477	0.00483273	0.945078	3.59e-06	462.137	0.920802	1113910	0.392974
CORO1A	1.36174	0.00296657	0.734356	0.544097	784	0.691749	0.0126944	0.944805	3.68e-06	447.858	0.927652	1371406	0.380508
CCL5	1.40518	0.00162169	0.711653	0.594767	733	0.790711	0.00219869	0.942781	4.39e-06	468.51	0.918964	878980	0.398393
ZAP70	1.3868	0.00249054	0.721084	0.562933	757	0.779982	0.00276868	0.942566	4.47e-06	455.917	0.92264	1113854	0.388345
OASL	1.37343	0.00222612	0.728102	0.555064	773	0.756039	0.00444221	0.94255	4.47e-06	452.035	0.925313	1145576	0.385038
NCF4	1.41437	0.00243728	0.707029	0.595095	722	0.551372	0.0631304	0.94144	4.91e-06	471.641	0.917126	991854	0.401056
PRKCQ	1.37594	0.00188555	0.726776	0.562062	770	0.699149	0.0113997	0.94129	4.98e-06	455.505	0.924812	1094854	0.387994
PLXNC1	1.37678	0.00241378	0.726335	0.556764	766	0.833126	0.000764579	0.94092	5.13e-06	452.717	0.924645	1253376	0.384636
ICAM3	1.38847	0.00313441	0.720217	0.554753	756	0.720897	0.00815868	0.940917	5.13e-06	452.72	0.922306	1257360	0.38595
IKZF1	1.3751	0.00223147	0.727217	0.557371	766	0.779159	0.00281666	0.940764	5.2e-06	453.013	0.924979	1191982	0.384235
SLAMF7	1.37343	0.00240575	0.728102	0.55484	768	0.751158	0.00486097	0.940368	5.37e-06	451.94	0.925313	1165524	0.383325
AIF1	1.38179	0.00800198	0.7237	0.532086	764	0.507499	0.0921319	0.940147	5.47e-06	452.183	0.923642	2706826	0.385493
MRC1	1.37678	0.00484846	0.726335	0.546492	763	0.60267	0.0380717	0.940096	5.49e-06	454.986	0.924645	1761370	0.385581
AOAH	1.38596	0.00185289	0.721519	0.572617	757	0.656701	0.0203502	0.939815	5.62e-06	459.046	0.922807	1029928	0.390678
GPR34	1.40351	0.0021937	0.7125	0.585249	735	0.645199	0.0234725	0.939403	5.81e-06	468.642	0.919298	1090296	0.398505
CSF1R	1.40936	0.00172343	0.709544	0.597393	732	0.677569	0.0154753	0.939123	5.94e-06	470.596	0.918129	809898	0.401532
IL1RN	1.40267	0.00167153	0.712924	0.586252	742	0.677177	0.015558	0.9384	6.3e-06	464.6	0.919465	893578	0.397094
GZMA	1.38596	0.00183583	0.721519	0.573637	757	0.701548	0.0110018	0.938135	6.43e-06	459.46	0.922807	1081688	0.39103
DOCK8	1.36926	0.00375294	0.730323	0.540266	776	0.778356	0.00286406	0.937702	6.65e-06	445.812	0.926149	1409466	0.379092
ARHGAP30	1.4152	0.00148139	0.706612	0.60321	722	0.759712	0.00414553	0.937695	6.66e-06	472.159	0.916959	820548	0.401838
CLEC7A	1.401	0.0024939	0.713775	0.575562	740	0.588499	0.0441192	0.937629	6.69e-06	464.962	0.919799	1051978	0.39605
CX3CR1	1.40852	0.00157729	0.709964	0.596155	731	0.700853	0.011116	0.936365	7.38e-06	471.271	0.918296	805724	0.401423
CFI	1.41437	0.00266318	0.707029	0.583913	725	0.502988	0.0955468	0.936183	7.48e-06	470.145	0.917126	1150622	0.400805
CD3E	1.36424	0.00264902	0.733007	0.547696	779	0.810951	0.00137132	0.936163	7.5e-06	448.795	0.927151	1325832	0.380657
CD84	1.37343	0.00275502	0.728102	0.548288	771	0.759342	0.00417474	0.935913	7.64e-06	449.248	0.925313	1245508	0.382013
MYO1F	1.38764	0.00177069	0.72065	0.570828	761	0.597352	0.040267	0.935611	7.82e-06	459.024	0.922473	985442	0.392664
CD69	1.41103	0.00237379	0.708703	0.581721	731	0.528832	0.0770959	0.935568	7.84e-06	464.777	0.917794	910900	0.396906
GMFG	1.4127	0.00335726	0.707865	0.580554	732	0.547429	0.065436	0.935277	8.02e-06	462.719	0.91746	1171680	0.396163
ZBP1	1.42356	0.00171742	0.702465	0.602144	720	0.606313	0.0366177	0.934967	8.21e-06	472.406	0.915288	779034	0.404803
P2RY12	1.42439	0.0013417	0.702053	0.60815	723	0.58098	0.04759	0.934637	8.41e-06	473.047	0.915121	686498	0.406747
CD7	1.44695	0.00220756	0.691109	0.62035	692	0.537073	0.0717668	0.934001	8.82e-06	483.913	0.91061	954876	0.414664
CLEC6A	1.45113	0.00201501	0.689119	0.629203	684	0.707202	0.0101049	0.933224	9.34e-06	485.768	0.909774	864248	0.415186
IL10RA	1.401	0.00240039	0.713775	0.570428	748	0.683659	0.014231	0.93273	9.68e-06	458.088	0.919799	1028946	0.392872
F2R	1.43776	0.00228385	0.695526	0.604597	699	0.754012	0.00461264	0.932703	9.7e-06	474.332	0.912448	912076	0.405066
C1QA	1.43191	0.00123807	0.698366	0.616224	713	0.584163	0.0460981	0.931871	1.03e-05	476.208	0.913617	643516	0.409113
ITGB7	1.41019	0.00194748	0.709123	0.585402	732	0.809062	0.00143634	0.931718	1.04e-05	462.966	0.917962	875428	0.395359
IDO1	1.43275	0.00178272	0.697959	0.610641	708	0.606352	0.0366022	0.931196	1.08e-05	474.788	0.91345	802560	0.406497
LCK	1.40936	0.00146048	0.709544	0.594615	733	0.681004	0.0147641	0.930071	1.17e-05	466.963	0.918129	833326	0.398773
CRTAM	1.44361	0.0019228	0.692708	0.608784	693	0.752756	0.0047207	0.93006	1.17e-05	473.47	0.911278	854072	0.404676
P2RY10	1.41938	0.00200064	0.704532	0.603847	723	0.689718	0.013068	0.928886	1.27e-05	470.946	0.916124	847490	0.402862
RHOH	1.42022	0.00143824	0.704118	0.603188	724	0.712946	0.00925064	0.928769	1.28e-05	470.739	0.915957	759198	0.403375
PTPRC	1.39014	0.00229477	0.719351	0.571464	749	0.755125	0.00451846	0.928515	1.3e-05	458.215	0.921972	1163884	0.388977
SELPLG	1.41186	0.00214875	0.708284	0.58147	736	0.603904	0.0375746	0.926823	1.46e-05	463.014	0.917627	917420	0.397437
PTPRO	1.47786	0.00147516	0.676653	0.644044	657	0.550221	0.0637975	0.926748	1.47e-05	493.403	0.904428	754764	0.423522
FYN	1.43358	0.00190897	0.697552	0.598888	707	0.729435	0.00709645	0.926	1.54e-05	470.157	0.913283	903328	0.402532
DRB	1.40351	0.00599997	0.7125	0.555773	734	0.611228	0.0347195	0.925079	1.64e-05	461.568	0.919298	2136364	0.392156
BTK	1.45865	0.00249752	0.685567	0.615197	677	0.614068	0.0336554	0.924881	1.66e-05	484.323	0.908271	1247890	0.414661
ARHGAP15	1.39599	0.00182692	0.716338	0.582165	746	0.715828	0.00884303	0.924261	1.73e-05	461.958	0.920802	1005148	0.393491
ITGAE	1.39683	0.00197322	0.715909	0.575058	746	0.757086	0.00435605	0.923894	1.77e-05	458.843	0.920635	1032788	0.391171
BIN2	1.42439	0.00140714	0.702053	0.608727	713	0.82392	0.000983785	0.923814	1.78e-05	471.98	0.915121	799434	0.40237
CRLF3	1.44361	0.00282934	0.692708	0.595673	699	0.582779	0.0467423	0.923604	1.8e-05	472.278	0.911278	959350	0.405737
C1S	1.4553	0.00219379	0.687141	0.62693	676	0.688685	0.0132612	0.922548	1.93e-05	486.544	0.908939	912754	0.414786
CAMK4	1.45363	0.00150113	0.687931	0.6312	682	0.500258	0.0976537	0.922371	1.95e-05	483.532	0.909273	657724	0.413629
VAV1	1.41019	0.00159535	0.709123	0.596403	730	0.689902	0.013034	0.922182	1.97e-05	467.21	0.917962	876670	0.398303
FCMR	1.42022	0.00238535	0.704118	0.59082	727	0.642463	0.0242636	0.922035	1.99e-05	465.629	0.915957	924750	0.400025
PSMB8	1.46951	0.00286689	0.6805	0.637505	668	0.609641	0.0353243	0.921753	2.02e-05	484.822	0.906099	867940	0.416514
SLA	1.42105	0.00202093	0.703704	0.594464	725	0.683926	0.0141782	0.921667	2.03e-05	467.321	0.915789	924852	0.401134
MAN1A1	1.42774	0.00164819	0.70041	0.602235	713	0.656632	0.0203679	0.92115	2.1e-05	471.316	0.914453	840772	0.403178
CD247	1.4528	0.00088196	0.688327	0.64766	683	0.749193	0.00503774	0.920234	2.22e-05	487.485	0.90944	529040	0.41701
KLHL6	1.44528	0.00138587	0.691908	0.634987	694	0.5731	0.0514289	0.919636	2.3e-05	482.457	0.910944	668126	0.413416
SPI1	1.42607	0.00148481	0.70123	0.61264	709	0.713994	0.0091009	0.91959	2.31e-05	474.441	0.914787	835146	0.40378
GPR183	1.4411	0.00129024	0.693913	0.632529	699	0.615411	0.0331602	0.919315	2.35e-05	482.459	0.911779	641098	0.413418
LIMD2	1.4411	0.00099703	0.693913	0.634674	700	0.703708	0.0106524	0.919092	2.38e-05	482.699	0.911779	596750	0.413978
RAB27A	1.4411	0.00155106	0.693913	0.623156	694	0.610186	0.0351157	0.918915	2.41e-05	482.818	0.911779	715236	0.411961
C16orf54	1.49958	0.00095418	0.666852	0.67803	633	0.641896	0.0244302	0.917532	2.61e-05	501.517	0.900084	461310	0.431227
MLKL	1.48622	0.00230758	0.67285	0.642454	640	0.766721	0.00362137	0.916948	2.7e-05	489.723	0.902757	805792	0.417853
CD2	1.42439	0.00120734	0.702053	0.612813	719	0.698303	0.0115426	0.916931	2.71e-05	474.022	0.915121	745736	0.406189
ITK	1.41604	0.00193381	0.706195	0.59693	724	0.727996	0.00726782	0.916202	2.82e-05	467.463	0.916792	936716	0.398859
CAPN13	1.46951	0.00162474	0.6805	0.643138	668	0.727181	0.0073662	0.916118	2.84e-05	486.888	0.906099	621644	0.418288
CASP4	1.46617	0.00504281	0.682051	0.572093	671	0.571567	0.0522001	0.915061	3.02e-05	470.827	0.906767	2107830	0.404143
ACAP1	1.45447	0.00124105	0.687536	0.631124	692	0.611851	0.0344841	0.914231	3.16e-05	481.111	0.909106	579422	0.415467
GPR18	1.44862	0.00158694	0.690311	0.623887	690	0.606491	0.0365474	0.914207	3.17e-05	479.094	0.910276	710778	0.410535
DBF4	1.47703	0.0020871	0.677036	0.6219	661	0.545585	0.0665339	0.913354	3.32e-05	484.844	0.904595	820040	0.41725
ETV7	1.45781	0.00127446	0.68596	0.638925	685	0.637603	0.0257166	0.912722	3.44e-05	484.996	0.908438	608990	0.41774
BIRC3	1.40936	0.00164754	0.709544	0.594693	731	0.736914	0.00625446	0.912647	3.45e-05	466.777	0.918129	919118	0.397934
PARP9	1.47619	0.00090566	0.677419	0.672226	657	0.694497	0.0122016	0.91248	3.49e-05	496.563	0.904762	486978	0.425504
TMEM176B	1.45698	0.00104025	0.686353	0.650867	678	0.783237	0.00258509	0.912421	3.5e-05	488.083	0.908605	571858	0.417521
CD274	1.4528	0.00108262	0.688327	0.633276	695	0.643535	0.0239513	0.912421	3.5e-05	481.44	0.90944	574366	0.416111
TNFSF13B	1.45196	0.00101153	0.688723	0.643043	688	0.504267	0.0945695	0.912139	3.55e-05	485.846	0.909607	539562	0.417035
LCP2	1.43358	0.00389064	0.697552	0.586569	704	0.791334	0.00216862	0.912062	3.57e-05	463.286	0.913283	1195594	0.395632
VAV3	1.51796	0.00317908	0.658778	0.62015	612	0.51384	0.0874716	0.911992	3.58e-05	489.641	0.896408	1272194	0.421377
CD3D	1.50877	0.00083599	0.662791	0.678677	627	0.670676	0.0169782	0.911741	3.63e-05	502.008	0.898246	431346	0.433513
ITGB2	1.45029	0.00112156	0.689516	0.636653	689	0.72125	0.00811253	0.911733	3.63e-05	481.987	0.909942	617926	0.413368
SASH3	1.4553	0.00105047	0.687141	0.644253	682	0.567997	0.0540279	0.911565	3.67e-05	487.051	0.908939	612608	0.417353
CASP1	1.46449	0.00087767	0.682829	0.651987	681	0.643445	0.0239774	0.911537	3.67e-05	488.107	0.907101	465880	0.421873
GIMAP8	1.43609	0.00130706	0.696335	0.617208	700	0.780497	0.002739	0.910849	3.81e-05	475.069	0.912782	744342	0.405349
TYROBP	1.46784	0.00112302	0.681275	0.642652	676	0.566612	0.0547488	0.909559	4.09e-05	484.988	0.906433	537682	0.418815
STK10	1.4269	0.00166882	0.70082	0.59926	713	0.850828	0.000450342	0.909521	4.1e-05	467.808	0.91462	900322	0.399836
CCRL2	1.50794	0.00100339	0.663158	0.692141	621	0.642807	0.0241631	0.909019	4.21e-05	505.945	0.898413	442094	0.434288
ITGAL	1.4127	0.00233066	0.707865	0.585541	731	0.786054	0.00243387	0.908611	4.3e-05	462.122	0.91746	1027118	0.395314
MZB1	1.467	0.00142726	0.681663	0.633931	678	0.656509	0.0203998	0.908575	4.31e-05	482.052	0.9066	619198	0.416639
CD68	1.49875	0.00299286	0.667224	0.627075	629	0.642562	0.0242347	0.908442	4.34e-05	486.335	0.900251	1010094	0.416383
ARHGAP4	1.44528	0.00195598	0.691908	0.609254	699	0.615516	0.0331216	0.907546	4.55e-05	472.794	0.910944	792526	0.40688
CD5	1.43525	0.00115177	0.69674	0.625681	706	0.729764	0.00705774	0.906725	4.75e-05	478.558	0.912949	703020	0.410075
SAMD9	1.43358	0.00119409	0.697552	0.620409	706	0.714592	0.00901621	0.90669	4.75e-05	477.939	0.913283	696146	0.408844
FGR	1.52464	0.00059868	0.65589	0.731525	605	0.631031	0.02778	0.906657	4.76e-05	518.114	0.895071	295114	0.446265
CTSW	1.49791	0.00200973	0.667596	0.631085	636	0.738401	0.00609645	0.906449	4.81e-05	481.78	0.900418	788466	0.414613
ARHGAP25	1.46617	0.00113244	0.682051	0.637369	674	0.632364	0.0273523	0.90629	4.85e-05	483.464	0.906767	602472	0.416062
GBP2	1.4553	0.00116592	0.687141	0.643654	679	0.626339	0.0293246	0.905257	5.12e-05	487.442	0.908939	629288	0.416617
GPLD1	1.50459	0.0013581	0.664631	0.663726	622	0.661396	0.0191674	0.903485	5.6e-05	499.371	0.899081	674846	0.427544
PIK3CG	1.41771	0.00144065	0.705362	0.602472	722	0.700894	0.0111092	0.90347	5.6e-05	469.147	0.916458	781130	0.400296
ELL3	1.46032	0.00160941	0.684783	0.630189	681	0.609854	0.0352429	0.903116	5.7e-05	480.028	0.907937	693082	0.413105
UBASH3A	1.45698	0.00130092	0.686353	0.629765	679	0.749127	0.00504375	0.902547	5.87e-05	479.546	0.908605	681786	0.410571
SLAMF6	1.43108	0.00155052	0.698774	0.608475	710	0.773924	0.00313666	0.901984	6.03e-05	471.106	0.913784	830800	0.403344
CD53	1.51128	0.00061609	0.661692	0.706018	624	0.772068	0.00325654	0.90189	6.06e-05	508.375	0.897744	358988	0.439011
CTSB	1.58897	0.00039674	0.629338	0.781976	533	0.598937	0.0396035	0.901242	6.26e-05	542.681	0.882206	215802	0.469447
ITGAX	1.47619	0.00093034	0.677419	0.663414	664	0.718401	0.00849042	0.901204	6.27e-05	492.235	0.904762	510608	0.42434
NA	1.47452	0.00089234	0.678187	0.658947	663	0.75084	0.00488925	0.900988	6.33e-05	490.348	0.905096	539564	0.421624
PRF1	1.49624	0.00184664	0.668342	0.646036	642	0.587279	0.0446697	0.900051	6.63e-05	487.723	0.900752	681100	0.421177

## Sheet: (B) lightyellow
S6 Table. Network analysis parameters for the "hub" genes in the blue (n=1135 total genes) and lightyellow (n=130 total genes) modules (MM≥0.90, p-value<0.05, GS≥0.5). Network analysis was performed using Cytoscape.
(B) "Hub" genes in the lightyellow module
Gene Symbol	AverageShortestPathLength	BetweennessCentrality	ClosenessCentrality	ClusteringCoefficient	Degree	GS	GSpvalue	MM	MMpvalue	NeighborhoodConnectivity	Radiality	Stress	TopologicalCoefficient
DENND3	1.22656	0.0431843	0.815287	0.485253	100	0.755241	0.00450878	0.969356	2.02e-07	50.89	0.954688	10794	0.400709
SHROOM1	1.29688	0.0424092	0.771084	0.51075	92	0.653646	0.0211481	0.964475	4.2e-07	52.3478	0.940625	10564	0.415459
NBEAL2	1.35156	0.0186569	0.739884	0.579174	84	0.675614	0.0158912	0.960168	7.38e-07	55.5833	0.929688	6266	0.437664
HELZ2	1.32812	0.0161414	0.752941	0.572884	88	0.739895	0.00594067	0.940154	5.47e-06	55.0114	0.934375	6584	0.436598
NLRC5	1.34375	0.0150104	0.744186	0.590424	86	0.778067	0.00288127	0.934471	8.52e-06	55.8721	0.93125	6534	0.443429
SIDT1	1.32812	0.0248063	0.752941	0.543887	88	0.659576	0.0196197	0.934371	8.58e-06	53.9205	0.934375	6950	0.42794
KIF21B	1.42188	0.00687069	0.703297	0.664395	79	0.666782	0.0178731	0.932352	9.95e-06	59.0633	0.915625	3782	0.480189
FMNL1	1.35156	0.0166296	0.739884	0.592437	85	0.797991	0.00186637	0.930822	1.11e-05	55.9765	0.929688	6680	0.444258
AKNA	1.35156	0.0140387	0.739884	0.598039	85	0.691862	0.0126738	0.930632	1.12e-05	56.3765	0.929688	5440	0.447432
NLRC3	1.375	0.0114471	0.727273	0.629329	82	0.671583	0.0167745	0.926514	1.49e-05	57.5732	0.925	5140	0.45693
SIPA1	1.33594	0.0175055	0.748538	0.570703	87	0.768857	0.00347208	0.926102	1.53e-05	54.7931	0.932813	6546	0.434866
FOXS1	1.4375	0.0258336	0.695652	0.54017	74	0.73661	0.0062871	0.925927	1.55e-05	53.6757	0.9125	6912	0.425997
PCED1B	1.49219	0.00352156	0.670157	0.734809	71	0.741426	0.00578416	0.920192	2.23e-05	61.662	0.901563	2408	0.505426
CARMIL2	1.46094	0.0052928	0.684492	0.700901	75	0.716609	0.00873491	0.917196	2.66e-05	60.4267	0.907813	3312	0.495301
SH2D3C	1.41406	0.011171	0.707182	0.625446	79	0.779341	0.002806	0.912157	3.55e-05	57.2152	0.917188	4700	0.461413
ABTB2	1.46875	0.0251998	0.680851	0.629779	71	0.705643	0.0103466	0.91204	3.57e-05	57.831	0.90625	6664	0.462648
KLHL33	1.50781	0.0221357	0.663212	0.608173	65	0.668044	0.0175793	0.908591	4.3e-05	57.2462	0.898438	7036	0.454335
TBX21	1.46094	0.00541794	0.684492	0.698018	75	0.601625	0.0384959	0.908287	4.37e-05	60.3067	0.907813	3312	0.494317
NYAP2	1.40625	0.0264786	0.711111	0.57716	81	0.562863	0.0567338	0.90551	5.05e-05	55.0494	0.91875	7062	0.447556
CHAC1	1.5	0.0164214	0.666667	0.627305	68	0.659976	0.0195196	0.904515	5.32e-05	58.1765	0.9	6446	0.469165
RUNX3	1.42188	0.00693694	0.703297	0.675325	77	0.768901	0.00346908	0.90064	6.44e-05	59.4675	0.915625	3700	0.47574
P2RY2	1.52344	0.00539684	0.65641	0.726807	66	0.593792	0.0417862	0.900533	6.48e-05	62.0909	0.895312	2622	0.504804
PLCB2	1.38281	0.00958578	0.723164	0.629931	82	0.700336	0.0112014	0.9002	6.58e-05	57.5366	0.923438	4936	0.460293
