# Supplementary material for: Equine arteritis virus long-term persistence is orchestrated by CD8+ T lymphocyte transcription factors, inhibitory receptors, and the CXCL16/CXCR6 axis
Source: PLoS Pathog. 2019 Jul 29;15(7):e1007950. doi: 10.1371/journal.ppat.1007950 (PMC6692045; doi:10.1371/journal.ppat.1007950)
Supplement: S7 Table — (XLSX) [file ppat.1007950.s012.xlsx]

## Sheet: Sheet1
S7 Table. Gene members in each module (n=5 modules) following weighted gene co-expression analysis of 494 transcription factor genes in CXCL16S stallions
MODULE COLOR
GREEN	BLUE	YELLOW	TURQUOISE	BROWN
GNE	ETV7	LITAF	NR2C2	ZNF248
TAF9B	MLLT10	PGR	ATF4	HSF2
ETV5	BATF	SIX2	ESRRG	RARG
ZEB1	CAMTA1	ZNF280C	TEAD3	ESR1
RBPJ	SP2	ZNF814	YEATS2	ELF4
KLF6	KLF3	TLE4	BCLAF1	NR1D2
SMAD1	ZNF639	STAT5B	PPP1R37	PHTF1
IRF4	HSF1	SCML4	TAF6	ZNF544
ZNF350	EGR1	ZNF558	ZNF649	ESR2
SOX8	TSHZ2	ATXN3	ZBTB21	HOXC6
EHF	L3MBTL3	MLX	RB1	DACH2
MEF2C	NR1D1	SNAI2	SP6	EGR3
ZNF770	TEAD1	NFYC	CDCA4	SIX4
ZHX1	KAT6A	ZZZ3	GRHL2	SMAD4
HIF3A	MNDA	TCF3	ETV3	PPARD
ZNF423	MEF2B	PPARG	CDIP1	ELF2
HSF5	ZBTB4	ZNF143	KHDRBS2	EBF4
ZEB2	KAT6B	SSBP4	YEATS4	TCEANC
GRHL1	MYBBP1A	SCML2	HMGA1	RELB
CARMIL2	KAT7	PHTF2	PHF14	TBP
IKZF1	ZNF473	ETV4	ID3	RBL2
FLI1	ZFPM2	ATF5	STAT2	NR2F1
IRF1	ZNF672	E2F6	ING3	SP4
ETS1	TLE3	MED27	SAMD11	E2F3
TBX18	HOXA7	ELF3	ZNF345	DACH1
EOMES	MED25	ZNF169	NR4A1	LRRC73
HOXA5	REL	STAT3	SUPT6H	ZNF614
ELL2	ELL3	ERG	PSIP1	IRX4
MEF2A	EMX2	TFCP2L1	ID2	DBP
EPAS1	HLF	RFX5	KDM5A	KLF9
POLE4	MBTD1	XPNPEP2	NFIX	RARA
NFATC4	NFAT5	KAT8	KLF7	ZNF197
STAT4	SMAD7	VDR	L3MBTL2	NR2F2
TP63	SSBP3	RUNX2	SMAD5	ZNF668
TRERF1	TEAD2	SMYD2	MGA	MLXIP
E2F2	KLF5	NFXL1	RELA	TCEANC2
TBX21	HOXB6	E2F1	PHF19	JUNB
IKZF3	PHC3	KLF11	ELMSAN1	CXorf23
ETV2	NR3C1	DRAP1	SUPT20H	TBX6
SPI1	ATF3	ING2	CARMIL1	TBX20
NR2C1	HNF4A	HOXB5	VGLL3	TFAP2C
MSX2	RCOR1	TCF12	HIF1A	HNF4G
EBF1	ZNF646	TAF4B	ELF1	SPDEF
LBX2	AFF4	MTF2	MXD4	TLE1
RYBP	RFX7	ZNF619	ZFP90	SOX9
TCEA1	SCML1	QKI	GTF2F1	IKZF5
IRF7	NFIB	RBBP8	STAT1	TFAP2B
RBL1	BRD1	GTF2B	RCOR3	ESRRA
NFATC2	DIDO1	NR1H3	KAT5	EGR2
RNH1	CAMTA2	NMI	SSBP2	ZNF276
PRDM1	DPF3	ZNF71	XPNPEP1	TP73
	ZBTB44	ZC3H8	MLLT6	ZC3H4
	BRPF3	ZFP69B	MLXIPL	TSHZ3
	PLAGL2	METTL14	ZNF599	ZBTB24
	IFI35	GFI1	SMAD2	VGLL1
	KDM5B	MXD1	ZNF77	TBPL1
	ZNF784		IKZF2	RUNX1
	PHC1		THRA	MYRF
	EIF3H		ZNF280D	ZNF576
	RARB		ZNF786	ZNF148
	PHF10		UBP1	NFYA
	PPARA		ZZEF1	BATF2
	ZHX2		MEOX1	CFAP20
	FIZ1		KDM5C	KLF4
	ZNF704		CC2D1B	OSR2
	NFATC3		ELK4	ZNF292
	CREBBP		E2F8	GCFC2
	GCM1		ETV6	THRB
	IRF8		ZNF384	E2F5
	ZNF574		BATF3	NR4A3
	NR4A2		TCEA3	ZNF613
	EP300		KHDRBS1	GABPA
	MYT1L		FOSL2	BNC2
	JADE2		ING5	RFX4
	CASP8AP2		ZNF180	DLX3
	CTCF		MEOX2	ZNF597
	C1D		TFDP2	SMAD3
	ZNF521		AFF2	MTF1
	TBX2		FOXF1	TAF1B
	TFAP2A		HINFP	GRHL3
	IRF9		TLE2	HOMEZ
	PAXBP1		KHDRBS3	MYSM1
	ZNF341		FOS	FOSB
	SF1		SLC2A4RG	ELK3
	JADE3		HOXA6	NPAS4
	HNF1B		SFMBT1	SIX1
	ZNF142		TP53	ZNF821
	TCF20		RXRB	ZNF133
	SOX10		PHF1	ARID3B
	ST18		HOXB7	RBM43
	RFX3		NFIC	PSMD14
	AFF1		RFX2	STAT5A
	MEF2D		PHF3	TFCP2
	ZNF862		KDM4B	IRF3
	RXRA		ETS2	TCF4
	SMARCC1		IRX2
	SIM1		ZNF782
	SMARCC2		BRF1
	TSHZ1		IKZF4
	SFMBT2		ID1
	METAP1D		ZFP69
	SERTAD2		ZNF606
			NR1H2
			RBBP8NL
			KDM4A
			NR3C2
			OCLN
			ELF5
			LIMA1
			KLF10
			BRPF1
			BRF2
			TEAD4
			SRF
			OSR1
			IRX6
			TFAP4
			ELL
			ZNF329
			E2F4
			ERF
			DPF2
			MYCL
			PLAG1
			MLLT1
			ZNF644
			BRCC3
			ZNF281
			ZNF618
			SCMH1
			HCLS1
			DEAF1
			MYC
			NR6A1
			IRF6
			HKR1
			ING4
			COPS5
			CTTN
			PURG
			IRF2
			IRX3
			OCEL1
			ZNF398
			JDP2
			KLF8
			SIX5
			HDGF
			SMAD9
			ELK1
			L3MBTL1
			NFATC1
			KDM4C
			NFIA
			SP3
			PROX1
			ZFP57
			LRRFIP2
			ZNF629
			ZNF684
			ZNF691
			TEF
			TCEA2
			IRF5
			STAT6
			VAX2
			MARVELD2
			ZNF395
			ZNF555
			KLF12
			MMS19
			RAI1
			IRX1
			PHC2
			MAX
			NRF1
			ZNF236
			ZNF554
			TAF2
			PQBP1
			PEPD
			GTF3C5
			ZNF740
			RSF1
			ETV1
			ZBTB16
			ZNF10
			ZFPL1
