# Supplementary material for: Equine arteritis virus long-term persistence is orchestrated by CD8+ T lymphocyte transcription factors, inhibitory receptors, and the CXCL16/CXCR6 axis
Source: PLoS Pathog. 2019 Jul 29;15(7):e1007950. doi: 10.1371/journal.ppat.1007950 (PMC6692045; doi:10.1371/journal.ppat.1007950)
Supplement: S8 Table — Whole transcriptome sequencing was performed on High Output NextSeq500 runs with 2x50bp paired-end reads. After sequencing, raw data were demultiplexed using the bcl2fastq v. 2.17 software (Illumina Inc.), quality assessed using the FastQC software package v0.10.1, trimmed using TrimGalore v0.4.4 and mapped to the reference Equus caballus genome (EquCab2.1) using Burrows-Wheeler Aligner (bwa v.0.7.12). (XLSX) [file ppat.1007950.s013.xlsx]

## Sheet: Sheet1
S8 Table. RNA sequencing mapping statistics. Whole transcriptome sequencing was performed on High Output NextSeq500 runs with 2x50bp paired-end reads. After sequencing, raw data were demultiplexed using the bcl2fastq v. 2.17 software (Illumina Inc.), quality assessed using the FastQC software package v0.10.1, trimmed using TrimGalore v0.4.4 and mapped to the reference Equus caballus genome (EquCa…
			Sample
	Mean	Standard deviation	L140	L138	L141	L143	O113	L142	O103	E	N121	L139	L137	L136
Total reads	1.31922e+08	4.76719e+07	155099104	141339924	143879928	170422516	119607746	129408968	122523444	235459802	39605674	75861908	121901360	127956468
Mapped reads	1.2257e+08	4.47659e+07	145327671	129502797	131400403	159138088	108292491	120935686	114016251	220907614	36687258	71028553	114179440	119421094
Mapped reads (%)	92.8475	1.0889	93.7	91.63	91.33	93.38	90.54	93.45	93.06	93.82	92.63	93.63	93.67	93.33
Forward strand	5.57285e+07	2.17954e+07	58195863	63113434	65515872	68383870	58426100	55762906	54711808	102679656	14107696	26298794	55703208	45842542
Forward strand (%)	41.655	4.72528	37.52	44.65	45.54	40.13	48.85	43.09	44.65	43.61	35.62	34.67	45.7	35.83
Reverse strand	7.61938e+07	2.70085e+07	96903241	78226490	78364056	102038646	61181646	73646062	67811636	132780146	25497978	49563114	66198152	82113926
Reverse strand (%)	58.345	4.72528	62.48	55.35	54.46	59.87	51.15	56.91	55.35	56.39	64.38	65.33	54.3	64.17
Failed QC (%)	0	0	0	0	0	0	0	0	0	0	0	0	0	0
Duplicates (%)	0	0	0	0	0	0	0	0	0	0	0	0	0	0
Mapped pairs	1.18006e+08		140637576	123858115	125363094	153607740	102378504	116594458	109781039	214220216	35371760	68523948	110657913	115072524
Mapped pairs (%)	89.35		90.68	87.63	87.13	90.13	85.6	90.1	89.6	90.98	89.31	90.33	90.78	89.93
Singletons	4.5642e+06		4690095	5644682	6037309	5530348	5913987	4341228	4235212	6687398	1315498	2504605	3521527	4348570
Singletons (%)	3.49667		3.02	3.99	4.2	3.25	4.94	3.35	3.46	2.84	3.32	3.3	2.89	3.4
